# Supplementary material for: A near-complete telomere-to-telomere genome assembly for Batrachochytrium dendrobatidis GPL JEL423 reveals a larger CBM18 gene family and a smaller M36 metalloprotease gene family than previously recognized
Source: G3 (Bethesda). 2024 Dec 22;15(2):jkae304. doi: 10.1093/g3journal/jkae304 (PMC11797018; doi:10.1093/g3journal/jkae304)
Supplement: jkae304_Supplementary_Data [file jkae304_supplementary_data.zip › Table_S1_G3-2024-405496.xlsx]

## Sheet: Sheet1
			Nb of telomere repeats
Name	Length (bp)	Nb of gaps	NR reverse 3'	NR forward 5'
scaffold_1	4539083		34	13
scaffold_2	2390478	1	24
scaffold_3	2054970	1	21	33
scaffold_4	1809844		12	33
scaffold_5	1775023			26
scaffold_6	1588961
scaffold_7	1492664		34	28
scaffold_8	1334775	1
scaffold_9	1141735		21
scaffold_10	1066124	1		31
scaffold_11	1043290		33	13
scaffold_12	1064784		21
scaffold_13	877626		4
scaffold_14	836885			19
scaffold_15	739888		21
scaffold_16	578962
scaffold_17	111870
scaffold_18	56799
