# Supplementary material for: A near-complete telomere-to-telomere genome assembly for Batrachochytrium dendrobatidis GPL JEL423 reveals a larger CBM18 gene family and a smaller M36 metalloprotease gene family than previously recognized
Source: G3 (Bethesda). 2024 Dec 22;15(2):jkae304. doi: 10.1093/g3journal/jkae304 (PMC11797018; doi:10.1093/g3journal/jkae304)
Supplement: jkae304_Supplementary_Data [file jkae304_supplementary_data.zip › Table_S2_G3-2024-405496.xlsx]

## Sheet: BedFile
ID	chr	strand	start	stop	ontology	classification
TE_homo_0	Mito_A	-	2820	3174	PIF_Harbinger_TIR_transposon	MITE/DTH
TE_homo_1	Mito_A	-	3179	3319	PIF_Harbinger_TIR_transposon	MITE/DTH
TE_homo_2	Mito_A	-	3579	3696	PIF_Harbinger_TIR_transposon	MITE/DTH
TE_homo_3	Mito_A	-	3621	4171	repeat_region	Unknown
TE_homo_4	Mito_A	+	4096	4213	PIF_Harbinger_TIR_transposon	MITE/DTH
TE_homo_5	Mito_A	+	4473	4613	PIF_Harbinger_TIR_transposon	MITE/DTH
TE_struc_0	Mito_A	.	4617	4913	PIF_Harbinger_TIR_transposon	MITE/DTH
TE_homo_6	Mito_A	+	4914	4972	PIF_Harbinger_TIR_transposon	MITE/DTH
TE_homo_7	Mito_A	+	51696	51811	PIF_Harbinger_TIR_transposon	MITE/DTH
TE_homo_8	Mito_A	-	89598	89832	PIF_Harbinger_TIR_transposon	MITE/DTH
TE_homo_9	Mito_A	-	90058	90501	PIF_Harbinger_TIR_transposon	MITE/DTH
TE_homo_10	Mito_A	+	90434	90709	repeat_region	Unknown
TE_homo_11	Mito_B	+	1	104	repeat_region	Unknown
TE_homo_12	Mito_B	+	67	446	PIF_Harbinger_TIR_transposon	MITE/DTH
TE_homo_13	Mito_B	+	437	664	PIF_Harbinger_TIR_transposon	MITE/DTH
TE_homo_14	Mito_B	+	655	1283	PIF_Harbinger_TIR_transposon	MITE/DTH
TE_homo_15	Mito_B	-	20609	21164	repeat_region	Unknown
TE_homo_16	Mito_B	+	21127	21506	PIF_Harbinger_TIR_transposon	MITE/DTH
TE_homo_17	Mito_B	+	21497	21724	PIF_Harbinger_TIR_transposon	MITE/DTH
TE_homo_18	Mito_B	+	21715	22343	PIF_Harbinger_TIR_transposon	MITE/DTH
TE_homo_19	Mito_B	-	41639	42195	repeat_region	Unknown
TE_homo_20	Mito_B	+	42130	42320	PIF_Harbinger_TIR_transposon	MITE/DTH
TE_homo_21	Mito_B	+	42311	42458	PIF_Harbinger_TIR_transposon	MITE/DTH
TE_struc_1	Mito_B	.	42459	42749	PIF_Harbinger_TIR_transposon	MITE/DTH
TE_homo_22	Mito_B	+	42750	42899	PIF_Harbinger_TIR_transposon	MITE/DTH
TE_homo_23	Mito_B	+	107611	107726	PIF_Harbinger_TIR_transposon	MITE/DTH
TE_homo_24	scaffold_1	-	315	7396	Mutator_TIR_transposon	DNA/DTM
TE_homo_25	scaffold_1	-	7450	7813	Mutator_TIR_transposon	DNA/DTM
TE_homo_26	scaffold_1	+	7692	8837	CACTA_TIR_transposon	DNA/DTC
TE_homo_27	scaffold_1	+	8957	9078	CACTA_TIR_transposon	DNA/DTC
TE_homo_28	scaffold_1	+	9082	9297	LTR_retrotransposon	LTR/unknown
TE_homo_29	scaffold_1	+	9291	9588	CACTA_TIR_transposon	DNA/DTC
TE_homo_30	scaffold_1	-	9510	9600	Mutator_TIR_transposon	DNA/DTM
TE_homo_31	scaffold_1	-	9669	9822	repeat_region	Unknown
TE_homo_32	scaffold_1	-	15231	18061	repeat_region	Unknown
TE_homo_33	scaffold_1	-	18349	18990	repeat_region	Unknown
TE_homo_34	scaffold_1	+	19175	19405	DNA_transposon	DNA
TE_homo_35	scaffold_1	+	20501	22768	DNA_transposon	DNA
TE_homo_36	scaffold_1	-	22768	22915	Mutator_TIR_transposon	DNA/DTM
TE_homo_37	scaffold_1	+	22953	23238	DNA_transposon	DNA
TE_homo_38	scaffold_1	+	23363	24206	DNA_transposon	DNA
TE_homo_39	scaffold_1	+	23463	24962	repeat_region	Unknown
TE_homo_40	scaffold_1	-	24955	25287	CACTA_TIR_transposon	DNA/DTC
TE_homo_41	scaffold_1	+	25216	25392	repeat_region	Unknown
TE_homo_42	scaffold_1	-	25298	29836	polinton	DNA/Maverick
TE_homo_43	scaffold_1	+	30130	30611	LINE_element	LINE
TE_homo_44	scaffold_1	-	30605	32697	polinton	DNA/Maverick
TE_homo_45	scaffold_1	-	32698	33435	polinton	DNA/Maverick
TE_homo_46	scaffold_1	-	33206	34529	repeat_region	Unknown
TE_homo_47	scaffold_1	+	34512	34592	Mutator_TIR_transposon	DNA/DTM
TE_homo_48	scaffold_1	-	34667	34821	Mutator_TIR_transposon	DNA/DTM
TE_homo_49	scaffold_1	-	34843	35182	repeat_region	Unknown
TE_homo_50	scaffold_1	-	35174	35261	repeat_region	Unknown
TE_homo_51	scaffold_1	+	35268	35900	repeat_region	Unknown
TE_homo_52	scaffold_1	+	35973	36343	CACTA_TIR_transposon	DNA/DTC
TE_homo_53	scaffold_1	-	36348	38038	repeat_region	Unknown
TE_homo_54	scaffold_1	+	37441	39757	repeat_region	Unknown
TE_homo_55	scaffold_1	+	40320	40719	repeat_region	Unknown
TE_homo_56	scaffold_1	+	41591	42881	repeat_region	Unknown
TE_homo_57	scaffold_1	+	43114	44014	repeat_region	Unknown
TE_homo_58	scaffold_1	+	43780	44569	polinton	DNA/Maverick
TE_homo_59	scaffold_1	+	44571	44675	repeat_region	Unknown
TE_homo_60	scaffold_1	-	44842	45075	Mutator_TIR_transposon	DNA/DTM
TE_homo_61	scaffold_1	-	45101	45363	repeat_region	Unknown
TE_homo_62	scaffold_1	-	45347	45883	CACTA_TIR_transposon	DNA/DTC
TE_homo_63	scaffold_1	-	46471	46999	CACTA_TIR_transposon	DNA/DTC
TE_homo_64	scaffold_1	-	47527	51513	repeat_region	Unknown
TE_homo_65	scaffold_1	-	51503	51667	Mutator_TIR_transposon	DNA/DTM
TE_homo_66	scaffold_1	-	51832	51936	repeat_region	Unknown
TE_homo_67	scaffold_1	-	51938	52727	polinton	DNA/Maverick
TE_homo_68	scaffold_1	-	52493	53393	repeat_region	Unknown
TE_homo_69	scaffold_1	+	53376	53720	Mutator_TIR_transposon	DNA/DTM
TE_homo_70	scaffold_1	-	53745	53870	repeat_region	Unknown
TE_homo_71	scaffold_1	+	53904	54096	repeat_region	Unknown
TE_homo_72	scaffold_1	-	55649	55794	repeat_region	Unknown
TE_homo_73	scaffold_1	-	55926	56560	repeat_region	Unknown
TE_homo_74	scaffold_1	+	56555	56649	repeat_region	Unknown
TE_homo_75	scaffold_1	-	56764	57103	repeat_region	Unknown
TE_homo_76	scaffold_1	+	57151	57287	Mutator_TIR_transposon	DNA/DTM
TE_homo_77	scaffold_1	-	57411	57751	repeat_region	Unknown
TE_homo_78	scaffold_1	-	57743	57832	repeat_region	Unknown
TE_homo_79	scaffold_1	+	57837	58462	repeat_region	Unknown
TE_homo_80	scaffold_1	+	58543	58984	CACTA_TIR_transposon	DNA/DTC
TE_homo_81	scaffold_1	+	59366	59641	repeat_region	Unknown
TE_homo_82	scaffold_1	+	59871	60106	CACTA_TIR_transposon	DNA/DTC
TE_homo_83	scaffold_1	-	66708	66805	DNA_transposon	DNA
TE_homo_84	scaffold_1	-	66944	67080	repeat_region	Unknown
TE_homo_85	scaffold_1	-	67132	67252	repeat_region	Unknown
TE_homo_86	scaffold_1	-	84738	84969	LTR_retrotransposon	LTR/unknown
TE_homo_87	scaffold_1	+	119424	119704	CACTA_TIR_transposon	DNA/DTC
TE_homo_88	scaffold_1	+	146229	146429	LTR_retrotransposon	LTR/unknown
TE_struc_2	scaffold_1	-	152709	164406	helitron	DNA/Helitron
TE_homo_89	scaffold_1	+	178181	178518	Mutator_TIR_transposon	DNA/DTM
TE_homo_90	scaffold_1	-	199167	199554	Mutator_TIR_transposon	DNA/DTM
TE_homo_91	scaffold_1	-	201644	201727	repeat_region	Unknown
TE_homo_92	scaffold_1	-	204616	204832	Mutator_TIR_transposon	DNA/DTM
TE_homo_93	scaffold_1	-	204813	204902	Mutator_TIR_transposon	MITE/DTM
TE_homo_94	scaffold_1	+	219939	220265	Mutator_TIR_transposon	DNA/DTM
TE_homo_95	scaffold_1	+	222943	223351	Mutator_TIR_transposon	DNA/DTM
TE_homo_96	scaffold_1	-	236930	237174	Mutator_TIR_transposon	DNA/DTM
TE_homo_97	scaffold_1	+	237981	238445	Mutator_TIR_transposon	DNA/DTM
TE_homo_98	scaffold_1	+	242500	242593	Mutator_TIR_transposon	MITE/DTM
TE_homo_99	scaffold_1	+	242569	242755	Mutator_TIR_transposon	DNA/DTM
TE_homo_100	scaffold_1	-	254924	255135	LTR_retrotransposon	LTR/unknown
TE_homo_101	scaffold_1	+	260740	260951	LTR_retrotransposon	LTR/unknown
TE_homo_102	scaffold_1	+	271106	271197	Mutator_TIR_transposon	MITE/DTM
TE_homo_103	scaffold_1	-	271150	271342	Mutator_TIR_transposon	DNA/DTM
TE_homo_104	scaffold_1	-	284930	285142	DNA_transposon	DNA
TE_homo_105	scaffold_1	+	285319	285467	DNA_transposon	DNA
TE_homo_106	scaffold_1	+	286115	286571	Mutator_TIR_transposon	DNA/DTM
TE_homo_107	scaffold_1	-	292658	292957	Mutator_TIR_transposon	DNA/DTM
TE_homo_108	scaffold_1	-	327566	327762	DNA_transposon	DNA
TE_homo_109	scaffold_1	+	378461	379052	Mutator_TIR_transposon	DNA/DTM
TE_homo_110	scaffold_1	-	392175	392557	Mutator_TIR_transposon	DNA/DTM
TE_homo_111	scaffold_1	+	393686	394070	Mutator_TIR_transposon	DNA/DTM
TE_homo_112	scaffold_1	-	396319	396651	Mutator_TIR_transposon	DNA/DTM
TE_homo_113	scaffold_1	-	396374	396670	LTR_retrotransposon	LTR/unknown
TE_homo_114	scaffold_1	-	399534	399699	LTR_retrotransposon	LTR/unknown
TE_homo_115	scaffold_1	+	401649	401917	LTR_retrotransposon	LTR/unknown
TE_homo_116	scaffold_1	-	404539	405040	Mutator_TIR_transposon	DNA/DTM
TE_homo_117	scaffold_1	-	422284	422374	Mutator_TIR_transposon	MITE/DTM
TE_homo_118	scaffold_1	+	434393	434484	repeat_region	Unknown
TE_homo_119	scaffold_1	-	443741	443860	LTR_retrotransposon	LTR/unknown
TE_homo_120	scaffold_1	-	448617	448707	Mutator_TIR_transposon	MITE/DTM
TE_homo_121	scaffold_1	+	458921	459010	LTR_retrotransposon	LTR/unknown
TE_struc_6	scaffold_1	.	463641	466126	Mutator_TIR_transposon	DNA/DTM
TE_homo_122	scaffold_1	+	477704	477794	repeat_region	Unknown
TE_homo_123	scaffold_1	+	487562	487652	repeat_region	Unknown
repeat_region_1	scaffold_1	?	489924	499624	repeat_region	LTR/unknown
lTSD_1	scaffold_1	?	489924	489927	target_site_duplication	LTR/unknown
lLTR_1	scaffold_1	?	489928	490318	long_terminal_repeat	LTR/unknown
LTRRT_1	scaffold_1	?	489928	499620	LTR_retrotransposon	LTR/unknown
rLTR_1	scaffold_1	?	499228	499620	long_terminal_repeat	LTR/unknown
rTSD_1	scaffold_1	?	499621	499624	target_site_duplication	LTR/unknown
TE_homo_124	scaffold_1	+	506650	506733	repeat_region	Unknown
TE_homo_125	scaffold_1	+	518745	518910	LTR_retrotransposon	LTR/unknown
TE_homo_126	scaffold_1	+	535668	535951	repeat_region	Unknown
TE_homo_127	scaffold_1	+	536075	536339	DNA_transposon	DNA
TE_homo_128	scaffold_1	+	536269	536366	repeat_region	Unknown
TE_homo_129	scaffold_1	+	536309	536407	CACTA_TIR_transposon	DNA/DTC
TE_homo_130	scaffold_1	-	542741	543071	Mutator_TIR_transposon	DNA/DTM
TE_homo_131	scaffold_1	-	544215	544404	Mutator_TIR_transposon	DNA/DTM
TE_homo_132	scaffold_1	-	573693	573785	repeat_region	Unknown
TE_homo_133	scaffold_1	+	590939	591149	Mutator_TIR_transposon	DNA/DTM
TE_homo_134	scaffold_1	-	591150	591415	LTR_retrotransposon	LTR/unknown
TE_homo_135	scaffold_1	-	601571	601669	CACTA_TIR_transposon	DNA/DTC
TE_homo_136	scaffold_1	-	601612	601709	repeat_region	Unknown
TE_homo_137	scaffold_1	-	601639	601903	DNA_transposon	DNA
TE_homo_138	scaffold_1	-	602027	602310	repeat_region	Unknown
TE_homo_139	scaffold_1	+	604815	605181	Mutator_TIR_transposon	DNA/DTM
TE_homo_140	scaffold_1	-	659565	660045	Mutator_TIR_transposon	DNA/DTM
TE_homo_141	scaffold_1	+	660533	660622	repeat_region	Unknown
TE_homo_142	scaffold_1	-	674241	674374	Mutator_TIR_transposon	DNA/DTM
TE_homo_143	scaffold_1	+	680160	680251	Mutator_TIR_transposon	MITE/DTM
TE_homo_144	scaffold_1	+	687974	688352	Mutator_TIR_transposon	DNA/DTM
TE_homo_145	scaffold_1	-	698145	698398	LTR_retrotransposon	LTR/unknown
TE_homo_146	scaffold_1	+	701792	702026	LTR_retrotransposon	LTR/unknown
TE_homo_147	scaffold_1	+	709134	709432	LTR_retrotransposon	LTR/unknown
TE_homo_148	scaffold_1	+	724955	725053	Mutator_TIR_transposon	MITE/DTM
TE_homo_149	scaffold_1	+	725156	725369	Mutator_TIR_transposon	DNA/DTM
TE_homo_150	scaffold_1	+	728716	728814	Mutator_TIR_transposon	MITE/DTM
TE_homo_151	scaffold_1	+	737041	737139	Mutator_TIR_transposon	MITE/DTM
TE_homo_152	scaffold_1	+	737241	737454	Mutator_TIR_transposon	DNA/DTM
TE_homo_153	scaffold_1	-	757875	758102	Mutator_TIR_transposon	DNA/DTM
TE_homo_154	scaffold_1	-	785085	785298	Mutator_TIR_transposon	DNA/DTM
TE_homo_155	scaffold_1	-	785401	785498	Mutator_TIR_transposon	MITE/DTM
TE_homo_156	scaffold_1	-	789853	790129	Mutator_TIR_transposon	DNA/DTM
TE_homo_157	scaffold_1	-	827112	827255	repeat_region	Unknown
TE_homo_158	scaffold_1	-	830528	830995	Mutator_TIR_transposon	DNA/DTM
TE_homo_159	scaffold_1	-	863155	863548	Mutator_TIR_transposon	DNA/DTM
TE_homo_160	scaffold_1	-	867783	868219	Mutator_TIR_transposon	DNA/DTM
TE_homo_161	scaffold_1	+	875295	875389	repeat_region	Unknown
TE_homo_162	scaffold_1	+	880637	881107	repeat_region	Unknown
TE_homo_163	scaffold_1	-	881360	881580	Mutator_TIR_transposon	DNA/DTM
TE_homo_164	scaffold_1	-	881534	881615	Mutator_TIR_transposon	MITE/DTM
TE_homo_165	scaffold_1	+	885917	886095	Mutator_TIR_transposon	DNA/DTM
TE_homo_166	scaffold_1	-	885989	886237	LTR_retrotransposon	LTR/unknown
TE_homo_167	scaffold_1	+	916683	917121	Mutator_TIR_transposon	DNA/DTM
TE_homo_168	scaffold_1	-	924364	924666	Mutator_TIR_transposon	DNA/DTM
TE_homo_169	scaffold_1	+	926113	926488	Mutator_TIR_transposon	DNA/DTM
TE_homo_170	scaffold_1	+	938236	938351	repeat_region	Unknown
TE_homo_171	scaffold_1	-	938265	938453	DNA_transposon	DNA
TE_homo_172	scaffold_1	-	977427	977858	Mutator_TIR_transposon	DNA/DTM
TE_homo_173	scaffold_1	+	978517	978970	Mutator_TIR_transposon	DNA/DTM
TE_homo_174	scaffold_1	-	1009225	1009334	Mutator_TIR_transposon	DNA/DTM
TE_homo_175	scaffold_1	-	1009518	1009803	DNA_transposon	DNA
TE_homo_176	scaffold_1	-	1010749	1010935	Mutator_TIR_transposon	DNA/DTM
TE_homo_177	scaffold_1	+	1015386	1015476	repeat_region	Unknown
TE_homo_178	scaffold_1	-	1015724	1015806	repeat_region	Unknown
TE_homo_179	scaffold_1	+	1015807	1015902	repeat_region	Unknown
TE_homo_180	scaffold_1	-	1015859	1015956	repeat_region	Unknown
TE_homo_181	scaffold_1	+	1015957	1016052	repeat_region	Unknown
TE_homo_182	scaffold_1	-	1016009	1016106	repeat_region	Unknown
TE_homo_183	scaffold_1	+	1016107	1016202	repeat_region	Unknown
TE_homo_184	scaffold_1	-	1016159	1016256	repeat_region	Unknown
TE_homo_185	scaffold_1	+	1016257	1016352	repeat_region	Unknown
TE_homo_186	scaffold_1	-	1016309	1016406	repeat_region	Unknown
TE_homo_187	scaffold_1	+	1016564	1016712	repeat_region	Unknown
TE_homo_188	scaffold_1	-	1016669	1016766	repeat_region	Unknown
TE_homo_189	scaffold_1	+	1016767	1016862	repeat_region	Unknown
TE_homo_190	scaffold_1	-	1016819	1016916	repeat_region	Unknown
TE_homo_191	scaffold_1	-	1016948	1017045	repeat_region	Unknown
TE_homo_192	scaffold_1	+	1017046	1017141	repeat_region	Unknown
TE_homo_193	scaffold_1	-	1017098	1017195	repeat_region	Unknown
TE_homo_194	scaffold_1	-	1017971	1018066	repeat_region	Unknown
TE_homo_195	scaffold_1	+	1018137	1018236	repeat_region	Unknown
TE_homo_196	scaffold_1	+	1018413	1018497	repeat_region	Unknown
TE_homo_197	scaffold_1	+	1018764	1018863	repeat_region	Unknown
TE_homo_198	scaffold_1	+	1019040	1019124	repeat_region	Unknown
TE_homo_199	scaffold_1	+	1019391	1019490	repeat_region	Unknown
TE_homo_200	scaffold_1	+	1019667	1019751	repeat_region	Unknown
TE_homo_201	scaffold_1	+	1019997	1020096	repeat_region	Unknown
TE_homo_202	scaffold_1	-	1020323	1020405	repeat_region	Unknown
TE_homo_203	scaffold_1	+	1020663	1020756	repeat_region	Unknown
TE_homo_204	scaffold_1	-	1020713	1020808	repeat_region	Unknown
TE_homo_205	scaffold_1	+	1025141	1025238	repeat_region	Unknown
TE_homo_206	scaffold_1	+	1039199	1039316	Mutator_TIR_transposon	DNA/DTM
TE_homo_207	scaffold_1	+	1057613	1057819	DNA_transposon	DNA
TE_homo_208	scaffold_1	-	1057859	1058000	Mutator_TIR_transposon	DNA/DTM
TE_homo_209	scaffold_1	-	1076340	1076637	CACTA_TIR_transposon	DNA/DTC
TE_homo_210	scaffold_1	+	1078605	1079151	Mutator_TIR_transposon	DNA/DTM
TE_homo_211	scaffold_1	+	1081437	1081741	repeat_region	Unknown
TE_homo_212	scaffold_1	+	1081902	1082098	DNA_transposon	DNA
TE_homo_213	scaffold_1	+	1082812	1082898	repeat_region	Unknown
TE_homo_214	scaffold_1	+	1104096	1104185	Mutator_TIR_transposon	MITE/DTM
TE_homo_215	scaffold_1	+	1104162	1104368	Mutator_TIR_transposon	DNA/DTM
TE_homo_216	scaffold_1	-	1104418	1104515	Mutator_TIR_transposon	DNA/DTM
TE_homo_217	scaffold_1	+	1107732	1108085	Mutator_TIR_transposon	DNA/DTM
TE_homo_218	scaffold_1	-	1107860	1108159	LTR_retrotransposon	LTR/unknown
TE_homo_219	scaffold_1	-	1116259	1116393	repeat_region	Unknown
TE_homo_220	scaffold_1	+	1116630	1116983	Mutator_TIR_transposon	DNA/DTM
TE_homo_221	scaffold_1	+	1124663	1124857	LTR_retrotransposon	LTR/unknown
TE_homo_222	scaffold_1	-	1124858	1125001	Mutator_TIR_transposon	DNA/DTM
TE_homo_223	scaffold_1	+	1135286	1135372	repeat_region	Unknown
TE_homo_224	scaffold_1	+	1138945	1139150	DNA_transposon	DNA
TE_homo_225	scaffold_1	+	1144532	1144855	Mutator_TIR_transposon	DNA/DTM
TE_homo_226	scaffold_1	-	1144735	1144857	LTR_retrotransposon	LTR/unknown
TE_struc_8	scaffold_1	.	1180239	1184866	Mutator_TIR_transposon	DNA/DTM
TE_homo_227	scaffold_1	-	1192205	1192412	Mutator_TIR_transposon	DNA/DTM
TE_homo_228	scaffold_1	+	1192250	1192605	Mutator_TIR_transposon	DNA/DTM
TE_homo_229	scaffold_1	+	1219680	1219779	repeat_region	Unknown
TE_homo_230	scaffold_1	-	1222745	1223297	Mutator_TIR_transposon	DNA/DTM
TE_homo_231	scaffold_1	+	1223489	1223700	Mutator_TIR_transposon	DNA/DTM
TE_homo_232	scaffold_1	+	1224929	1225027	repeat_region	Unknown
TE_homo_233	scaffold_1	-	1239959	1240339	Mutator_TIR_transposon	DNA/DTM
TE_homo_234	scaffold_1	+	1243622	1243800	LTR_retrotransposon	LTR/unknown
TE_homo_235	scaffold_1	-	1246128	1246280	repeat_region	Unknown
TE_homo_236	scaffold_1	+	1246315	1246397	repeat_region	Unknown
TE_homo_237	scaffold_1	-	1248629	1248718	Mutator_TIR_transposon	DNA/DTM
TE_homo_238	scaffold_1	+	1264475	1264687	repeat_region	Unknown
TE_homo_239	scaffold_1	-	1264687	1265688	LINE_element	LINE
TE_homo_240	scaffold_1	+	1266534	1267065	Mutator_TIR_transposon	DNA/DTM
TE_homo_241	scaffold_1	-	1266872	1267991	PIF_Harbinger_TIR_transposon	DNA/DTH
TE_homo_242	scaffold_1	+	1267990	1268827	PIF_Harbinger_TIR_transposon	DNA/DTH
TE_homo_243	scaffold_1	-	1268633	1269266	Mutator_TIR_transposon	DNA/DTM
TE_homo_244	scaffold_1	-	1269267	1269912	PIF_Harbinger_TIR_transposon	DNA/DTH
TE_homo_245	scaffold_1	+	1269911	1271034	PIF_Harbinger_TIR_transposon	DNA/DTH
TE_homo_246	scaffold_1	-	1271035	1271372	Mutator_TIR_transposon	DNA/DTM
TE_homo_247	scaffold_1	+	1272904	1272993	repeat_region	Unknown
TE_homo_248	scaffold_1	-	1272993	1273097	repeat_region	Unknown
TE_homo_249	scaffold_1	-	1273107	1273915	polinton	DNA/Maverick
TE_homo_250	scaffold_1	-	1273719	1274629	repeat_region	Unknown
TE_homo_251	scaffold_1	+	1274612	1274953	Mutator_TIR_transposon	DNA/DTM
TE_homo_252	scaffold_1	-	1274975	1275310	repeat_region	Unknown
TE_homo_253	scaffold_1	-	1275305	1275391	repeat_region	Unknown
TE_homo_254	scaffold_1	+	1275396	1276020	repeat_region	Unknown
TE_homo_255	scaffold_1	+	1275986	1276474	CACTA_TIR_transposon	DNA/DTC
TE_homo_256	scaffold_1	+	1276475	1277918	repeat_region	Unknown
TE_homo_257	scaffold_1	+	1277900	1278143	CACTA_TIR_transposon	DNA/DTC
TE_homo_258	scaffold_1	-	1278196	1278314	repeat_region	Unknown
TE_homo_259	scaffold_1	-	1278710	1279048	repeat_region	Unknown
TE_homo_260	scaffold_1	+	1278799	1279237	repeat_region	Unknown
TE_homo_261	scaffold_1	-	1279238	1279588	Mutator_TIR_transposon	DNA/DTM
TE_homo_262	scaffold_1	-	1279463	1279611	repeat_region	Unknown
TE_homo_263	scaffold_1	+	1279620	1279812	repeat_region	Unknown
TE_homo_264	scaffold_1	+	1294023	1294330	Mutator_TIR_transposon	DNA/DTM
TE_homo_265	scaffold_1	+	1302821	1303033	repeat_region	Unknown
TE_homo_266	scaffold_1	-	1303033	1304039	LINE_element	LINE
TE_homo_267	scaffold_1	+	1304887	1305418	Mutator_TIR_transposon	DNA/DTM
TE_homo_268	scaffold_1	-	1305225	1306344	PIF_Harbinger_TIR_transposon	DNA/DTH
TE_homo_269	scaffold_1	+	1306343	1306987	PIF_Harbinger_TIR_transposon	DNA/DTH
TE_struc_9	scaffold_1	.	1306988	1307649	Mutator_TIR_transposon	DNA/DTM
TE_homo_270	scaffold_1	-	1307650	1308315	PIF_Harbinger_TIR_transposon	DNA/DTH
TE_homo_271	scaffold_1	+	1308314	1309433	PIF_Harbinger_TIR_transposon	DNA/DTH
TE_homo_272	scaffold_1	-	1309240	1309771	Mutator_TIR_transposon	DNA/DTM
TE_homo_273	scaffold_1	+	1310617	1311623	LINE_element	LINE
TE_homo_274	scaffold_1	-	1311623	1311835	repeat_region	Unknown
TE_homo_275	scaffold_1	-	1320326	1320633	Mutator_TIR_transposon	DNA/DTM
TE_homo_276	scaffold_1	-	1331074	1331353	Mutator_TIR_transposon	DNA/DTM
TE_homo_277	scaffold_1	-	1336242	1336424	Mutator_TIR_transposon	DNA/DTM
TE_homo_278	scaffold_1	+	1336259	1336583	Mutator_TIR_transposon	DNA/DTM
TE_homo_279	scaffold_1	+	1347955	1348045	Mutator_TIR_transposon	MITE/DTM
TE_homo_280	scaffold_1	+	1358207	1358320	Mutator_TIR_transposon	DNA/DTM
TE_homo_281	scaffold_1	-	1360151	1360241	Mutator_TIR_transposon	MITE/DTM
TE_homo_282	scaffold_1	-	1395675	1395792	Mutator_TIR_transposon	DNA/DTM
TE_homo_283	scaffold_1	+	1400957	1401174	LTR_retrotransposon	LTR/unknown
TE_homo_284	scaffold_1	-	1401041	1401245	Mutator_TIR_transposon	DNA/DTM
TE_homo_285	scaffold_1	+	1403800	1403976	DNA_transposon	DNA
TE_struc_10	scaffold_1	.	1418022	1421917	CACTA_TIR_transposon	DNA/DTC
TE_homo_286	scaffold_1	+	1442290	1442474	LTR_retrotransposon	LTR/unknown
TE_homo_287	scaffold_1	-	1442308	1442546	Mutator_TIR_transposon	DNA/DTM
TE_homo_288	scaffold_1	+	1454852	1455089	Mutator_TIR_transposon	DNA/DTM
TE_homo_289	scaffold_1	-	1455043	1455144	Mutator_TIR_transposon	MITE/DTM
TE_homo_290	scaffold_1	-	1456445	1456800	Mutator_TIR_transposon	DNA/DTM
TE_homo_291	scaffold_1	+	1457951	1458208	DNA_transposon	DNA
TE_homo_292	scaffold_1	+	1458055	1458142	CACTA_TIR_transposon	DNA/DTC
TE_homo_293	scaffold_1	+	1458143	1458240	repeat_region	Unknown
TE_homo_294	scaffold_1	+	1479327	1479418	CACTA_TIR_transposon	DNA/DTC
TE_homo_295	scaffold_1	-	1479508	1479765	Mutator_TIR_transposon	DNA/DTM
TE_homo_296	scaffold_1	+	1480765	1480936	Mutator_TIR_transposon	DNA/DTM
TE_homo_297	scaffold_1	-	1480955	1481085	LTR_retrotransposon	LTR/unknown
TE_homo_298	scaffold_1	-	1487165	1487581	Mutator_TIR_transposon	DNA/DTM
TE_homo_299	scaffold_1	+	1491964	1492267	Mutator_TIR_transposon	DNA/DTM
TE_homo_300	scaffold_1	-	1506524	1507013	Mutator_TIR_transposon	DNA/DTM
TE_homo_301	scaffold_1	-	1509582	1509709	Mutator_TIR_transposon	DNA/DTM
TE_homo_302	scaffold_1	+	1518055	1518361	Mutator_TIR_transposon	DNA/DTM
TE_homo_303	scaffold_1	-	1529332	1529577	Mutator_TIR_transposon	DNA/DTM
TE_homo_304	scaffold_1	+	1540554	1541016	Mutator_TIR_transposon	DNA/DTM
TE_homo_305	scaffold_1	+	1571850	1571964	CACTA_TIR_transposon	DNA/DTC
TE_homo_306	scaffold_1	+	1585694	1585788	repeat_region	Unknown
TE_struc_11	scaffold_1	.	1590886	1594697	Mutator_TIR_transposon	DNA/DTM
TE_homo_307	scaffold_1	-	1606611	1606792	repeat_region	Unknown
TE_homo_308	scaffold_1	+	1606731	1606810	repeat_region	Unknown
TE_homo_309	scaffold_1	+	1606808	1606887	repeat_region	Unknown
TE_homo_310	scaffold_1	+	1606888	1607040	Mutator_TIR_transposon	DNA/DTM
TE_struc_12	scaffold_1	.	1608885	1613015	Mutator_TIR_transposon	DNA/DTM
TE_homo_311	scaffold_1	+	1623048	1623202	repeat_region	Unknown
TE_homo_312	scaffold_1	+	1623236	1623495	DNA_transposon	DNA
TE_homo_313	scaffold_1	+	1623424	1623522	repeat_region	Unknown
TE_homo_314	scaffold_1	+	1623469	1623612	CACTA_TIR_transposon	DNA/DTC
TE_homo_315	scaffold_1	-	1626176	1626568	Mutator_TIR_transposon	DNA/DTM
TE_homo_316	scaffold_1	+	1627195	1627488	Mutator_TIR_transposon	DNA/DTM
TE_homo_317	scaffold_1	-	1635505	1635767	Mutator_TIR_transposon	DNA/DTM
TE_homo_318	scaffold_1	+	1642912	1643288	Mutator_TIR_transposon	DNA/DTM
TE_homo_319	scaffold_1	-	1645964	1646340	Mutator_TIR_transposon	DNA/DTM
TE_homo_320	scaffold_1	-	1664691	1665178	Mutator_TIR_transposon	DNA/DTM
TE_homo_321	scaffold_1	+	1670893	1671119	LTR_retrotransposon	LTR/unknown
TE_homo_322	scaffold_1	+	1682402	1682556	repeat_region	Unknown
TE_homo_323	scaffold_1	+	1682590	1682849	DNA_transposon	DNA
TE_homo_324	scaffold_1	+	1682778	1682876	repeat_region	Unknown
TE_homo_325	scaffold_1	-	1710737	1710935	Mutator_TIR_transposon	DNA/DTM
TE_homo_326	scaffold_1	+	1728875	1728976	LTR_retrotransposon	LTR/unknown
TE_homo_327	scaffold_1	+	1743571	1743768	LTR_retrotransposon	LTR/unknown
TE_homo_328	scaffold_1	-	1743572	1743854	Mutator_TIR_transposon	DNA/DTM
TE_homo_329	scaffold_1	+	1747221	1747431	LTR_retrotransposon	LTR/unknown
TE_homo_330	scaffold_1	-	1747386	1747484	Mutator_TIR_transposon	DNA/DTM
TE_homo_331	scaffold_1	+	1753276	1753535	LTR_retrotransposon	LTR/unknown
TE_homo_332	scaffold_1	+	1754008	1754198	Mutator_TIR_transposon	DNA/DTM
TE_homo_333	scaffold_1	-	1754693	1755108	Mutator_TIR_transposon	DNA/DTM
TE_homo_334	scaffold_1	-	1771627	1771715	repeat_region	Unknown
TE_homo_335	scaffold_1	+	1774382	1774626	Mutator_TIR_transposon	DNA/DTM
TE_homo_336	scaffold_1	+	1783488	1783568	repeat_region	Unknown
TE_homo_337	scaffold_1	-	1785967	1786248	LTR_retrotransposon	LTR/unknown
TE_homo_338	scaffold_1	-	1790666	1790896	Mutator_TIR_transposon	DNA/DTM
TE_homo_339	scaffold_1	-	1796555	1797144	Mutator_TIR_transposon	DNA/DTM
TE_homo_340	scaffold_1	-	1797881	1798333	Mutator_TIR_transposon	DNA/DTM
TE_homo_341	scaffold_1	+	1804771	1805170	Mutator_TIR_transposon	DNA/DTM
TE_homo_342	scaffold_1	-	1809533	1809717	Mutator_TIR_transposon	DNA/DTM
TE_homo_343	scaffold_1	-	1810004	1810474	Mutator_TIR_transposon	DNA/DTM
TE_homo_344	scaffold_1	+	1810840	1811312	Mutator_TIR_transposon	DNA/DTM
TE_homo_345	scaffold_1	+	1814212	1814534	LTR_retrotransposon	LTR/unknown
TE_homo_346	scaffold_1	-	1815894	1816215	LTR_retrotransposon	LTR/unknown
TE_homo_347	scaffold_1	+	1818360	1818605	LTR_retrotransposon	LTR/unknown
TE_homo_348	scaffold_1	-	1824130	1824347	DNA_transposon	DNA
TE_homo_349	scaffold_1	-	1824496	1824803	repeat_region	Unknown
TE_homo_350	scaffold_1	-	1835932	1836149	DNA_transposon	DNA
TE_homo_351	scaffold_1	-	1836298	1836605	repeat_region	Unknown
TE_homo_352	scaffold_1	+	1854043	1854417	Mutator_TIR_transposon	DNA/DTM
TE_homo_353	scaffold_1	+	1888651	1888975	LTR_retrotransposon	LTR/unknown
TE_homo_354	scaffold_1	+	1912660	1912953	LTR_retrotransposon	LTR/unknown
TE_homo_355	scaffold_1	-	1937294	1937420	DNA_transposon	DNA
TE_homo_356	scaffold_1	+	1958668	1958755	repeat_region	Unknown
TE_homo_357	scaffold_1	+	1981667	1981862	Mutator_TIR_transposon	DNA/DTM
TE_homo_358	scaffold_1	-	2005697	2006205	Mutator_TIR_transposon	DNA/DTM
TE_homo_359	scaffold_1	+	2006999	2007388	Mutator_TIR_transposon	DNA/DTM
TE_homo_360	scaffold_1	-	2025677	2026153	Mutator_TIR_transposon	DNA/DTM
TE_homo_361	scaffold_1	+	2031676	2032053	Mutator_TIR_transposon	DNA/DTM
TE_homo_362	scaffold_1	+	2060717	2060807	repeat_region	Unknown
TE_homo_363	scaffold_1	+	2072952	2073037	repeat_region	Unknown
TE_homo_364	scaffold_1	+	2095743	2096403	CACTA_TIR_transposon	DNA/DTC
TE_homo_365	scaffold_1	+	2096879	2097144	CACTA_TIR_transposon	DNA/DTC
TE_homo_366	scaffold_1	+	2097138	2097298	CACTA_TIR_transposon	DNA/DTC
TE_struc_13	scaffold_1	.	2127743	2130339	Mutator_TIR_transposon	DNA/DTM
TE_homo_367	scaffold_1	-	2142494	2142679	helitron	DNA/Helitron
TE_homo_368	scaffold_1	-	2147991	2148240	Mutator_TIR_transposon	DNA/DTM
TE_homo_369	scaffold_1	+	2149048	2149297	Mutator_TIR_transposon	DNA/DTM
TE_homo_370	scaffold_1	+	2184248	2184433	Mutator_TIR_transposon	DNA/DTM
TE_homo_371	scaffold_1	-	2209077	2209250	Mutator_TIR_transposon	DNA/DTM
TE_homo_372	scaffold_1	-	2209227	2209320	Mutator_TIR_transposon	MITE/DTM
TE_homo_373	scaffold_1	-	2213287	2213386	repeat_region	Unknown
TE_homo_374	scaffold_1	-	2216441	2216540	repeat_region	Unknown
TE_homo_375	scaffold_1	-	2219198	2219708	repeat_region	Unknown
TE_homo_376	scaffold_1	+	2221431	2221618	polinton	DNA/Maverick
TE_homo_377	scaffold_1	-	2223182	2223670	repeat_region	Unknown
TE_homo_378	scaffold_1	-	2224081	2224317	polinton	DNA/Maverick
TE_homo_379	scaffold_1	+	2224323	2224821	polinton	DNA/Maverick
TE_homo_380	scaffold_1	+	2224622	2226202	repeat_region	Unknown
TE_homo_381	scaffold_1	+	2225990	2226917	polinton	DNA/Maverick
TE_homo_382	scaffold_1	+	2226916	2227083	repeat_region	Unknown
TE_homo_383	scaffold_1	+	2227082	2228795	polinton	DNA/Maverick
TE_homo_384	scaffold_1	+	2229002	2230174	polinton	DNA/Maverick
TE_homo_385	scaffold_1	-	2230077	2230196	repeat_region	Unknown
TE_homo_386	scaffold_1	+	2237976	2238542	Mutator_TIR_transposon	DNA/DTM
TE_homo_387	scaffold_1	+	2241920	2242473	Mutator_TIR_transposon	DNA/DTM
TE_homo_388	scaffold_1	+	2247697	2247958	Mutator_TIR_transposon	DNA/DTM
TE_homo_389	scaffold_1	+	2251416	2251615	Mutator_TIR_transposon	DNA/DTM
TE_homo_390	scaffold_1	+	2255719	2255926	DNA_transposon	DNA
TE_homo_391	scaffold_1	-	2258703	2259046	Mutator_TIR_transposon	DNA/DTM
TE_homo_392	scaffold_1	+	2277846	2278331	Mutator_TIR_transposon	DNA/DTM
TE_homo_393	scaffold_1	+	2284104	2284593	Mutator_TIR_transposon	DNA/DTM
TE_homo_394	scaffold_1	-	2295788	2295930	CACTA_TIR_transposon	DNA/DTC
TE_homo_395	scaffold_1	+	2295929	2296044	repeat_region	Unknown
TE_homo_396	scaffold_1	-	2296196	2296455	Mutator_TIR_transposon	DNA/DTM
TE_homo_397	scaffold_1	-	2300468	2300610	CACTA_TIR_transposon	DNA/DTC
TE_homo_398	scaffold_1	+	2300609	2300724	repeat_region	Unknown
TE_homo_399	scaffold_1	-	2300876	2301135	Mutator_TIR_transposon	DNA/DTM
TE_homo_400	scaffold_1	-	2309524	2309882	Mutator_TIR_transposon	DNA/DTM
TE_homo_401	scaffold_1	+	2310742	2310997	Mutator_TIR_transposon	DNA/DTM
TE_homo_402	scaffold_1	-	2313406	2313658	Mutator_TIR_transposon	DNA/DTM
TE_homo_403	scaffold_1	+	2321306	2321437	Mutator_TIR_transposon	DNA/DTM
TE_homo_404	scaffold_1	+	2321494	2321609	repeat_region	Unknown
TE_homo_405	scaffold_1	-	2321761	2322166	Mutator_TIR_transposon	DNA/DTM
TE_homo_406	scaffold_1	-	2322512	2322706	Mutator_TIR_transposon	DNA/DTM
TE_homo_407	scaffold_1	-	2322707	2322786	repeat_region	Unknown
TE_homo_408	scaffold_1	+	2325439	2325749	Mutator_TIR_transposon	DNA/DTM
TE_homo_409	scaffold_1	+	2335315	2335540	Mutator_TIR_transposon	DNA/DTM
TE_homo_410	scaffold_1	-	2346834	2346944	Mutator_TIR_transposon	DNA/DTM
TE_homo_411	scaffold_1	-	2349434	2349548	Mutator_TIR_transposon	DNA/DTM
TE_homo_412	scaffold_1	+	2369066	2369416	Mutator_TIR_transposon	DNA/DTM
TE_homo_413	scaffold_1	+	2401672	2402072	Mutator_TIR_transposon	DNA/DTM
TE_homo_414	scaffold_1	-	2442300	2442457	CACTA_TIR_transposon	DNA/DTC
TE_homo_415	scaffold_1	-	2442421	2442564	DNA_transposon	DNA
TE_homo_416	scaffold_1	-	2446463	2446745	CACTA_TIR_transposon	DNA/DTC
TE_homo_417	scaffold_1	+	2448136	2448234	repeat_region	Unknown
TE_homo_418	scaffold_1	-	2448517	2448602	Mutator_TIR_transposon	DNA/DTM
TE_homo_419	scaffold_1	+	2448610	2449602	repeat_region	Unknown
TE_homo_420	scaffold_1	-	2449602	2453974	LINE_element	LINE
TE_homo_421	scaffold_1	-	2456873	2457087	LINE_element	LINE
TE_homo_422	scaffold_1	+	2457568	2458249	repeat_region	Unknown
TE_homo_423	scaffold_1	+	2458217	2458298	repeat_region	Unknown
TE_homo_424	scaffold_1	+	2458349	2458567	repeat_region	Unknown
TE_homo_425	scaffold_1	+	2459441	2459827	repeat_region	Unknown
TE_homo_426	scaffold_1	+	2460776	2460874	repeat_region	Unknown
TE_homo_427	scaffold_1	+	2468069	2468293	LTR_retrotransposon	LTR/unknown
TE_struc_14	scaffold_1	.	2468294	2469067	Mutator_TIR_transposon	DNA/DTM
TE_homo_428	scaffold_1	-	2469068	2469439	Mutator_TIR_transposon	DNA/DTM
TE_homo_429	scaffold_1	-	2470967	2471109	Mutator_TIR_transposon	DNA/DTM
TE_homo_430	scaffold_1	+	2494821	2495097	repeat_region	Unknown
TE_homo_431	scaffold_1	-	2499592	2500003	Mutator_TIR_transposon	DNA/DTM
TE_homo_432	scaffold_1	+	2501180	2501578	Mutator_TIR_transposon	DNA/DTM
TE_homo_433	scaffold_1	-	2501401	2501601	LTR_retrotransposon	LTR/unknown
TE_homo_434	scaffold_1	+	2509140	2509228	repeat_region	Unknown
TE_homo_435	scaffold_1	-	2509847	2509962	repeat_region	Unknown
TE_homo_436	scaffold_1	-	2510488	2510916	Mutator_TIR_transposon	DNA/DTM
TE_homo_437	scaffold_1	+	2552115	2552402	repeat_region	Unknown
TE_homo_438	scaffold_1	+	2552411	2552907	repeat_region	Unknown
TE_homo_439	scaffold_1	+	2559352	2559454	repeat_region	Unknown
TE_homo_440	scaffold_1	-	2568209	2568542	Mutator_TIR_transposon	DNA/DTM
TE_homo_441	scaffold_1	+	2569854	2570236	Mutator_TIR_transposon	DNA/DTM
TE_homo_442	scaffold_1	+	2571371	2571752	Mutator_TIR_transposon	DNA/DTM
TE_homo_443	scaffold_1	+	2589500	2589649	Mutator_TIR_transposon	DNA/DTM
TE_homo_444	scaffold_1	-	2595977	2596375	repeat_region	Unknown
TE_homo_445	scaffold_1	-	2597244	2597460	repeat_region	Unknown
TE_homo_446	scaffold_1	-	2597511	2597592	repeat_region	Unknown
TE_homo_447	scaffold_1	-	2597560	2598241	repeat_region	Unknown
TE_homo_448	scaffold_1	+	2598722	2598936	LINE_element	LINE
TE_homo_449	scaffold_1	+	2601833	2603494	LINE_element	LINE
TE_homo_450	scaffold_1	+	2603495	2603665	repeat_region	Unknown
TE_homo_451	scaffold_1	-	2604783	2605263	polinton	DNA/Maverick
TE_homo_452	scaffold_1	-	2605448	2606307	polinton	DNA/Maverick
TE_homo_453	scaffold_1	-	2605915	2606764	repeat_region	Unknown
TE_homo_454	scaffold_1	+	2606376	2607364	CACTA_TIR_transposon	DNA/DTC
TE_homo_455	scaffold_1	-	2606785	2607698	repeat_region	Unknown
TE_homo_456	scaffold_1	-	2608000	2608292	polinton	DNA/Maverick
TE_homo_457	scaffold_1	-	2610690	2610866	CACTA_TIR_transposon	DNA/DTC
TE_homo_458	scaffold_1	-	2610881	2611010	repeat_region	Unknown
TE_homo_459	scaffold_1	-	2611080	2611376	repeat_region	Unknown
TE_homo_460	scaffold_1	+	2611353	2614076	LINE_element	LINE
TE_homo_461	scaffold_1	-	2614076	2614836	repeat_region	Unknown
TE_homo_462	scaffold_1	+	2614886	2615068	repeat_region	Unknown
TE_homo_463	scaffold_1	+	2615076	2615161	Mutator_TIR_transposon	DNA/DTM
TE_homo_464	scaffold_1	-	2615444	2615542	repeat_region	Unknown
TE_homo_465	scaffold_1	+	2615911	2616565	LTR_retrotransposon	LTR/unknown
TE_homo_466	scaffold_1	-	2655579	2655815	repeat_region	Unknown
TE_homo_467	scaffold_1	-	2655829	2656117	CACTA_TIR_transposon	DNA/DTC
TE_homo_468	scaffold_1	+	2656859	2657237	repeat_region	Unknown
TE_homo_469	scaffold_1	+	2656861	2657381	polinton	DNA/Maverick
TE_homo_470	scaffold_1	+	2657380	2657523	polinton	DNA/Maverick
TE_homo_471	scaffold_1	-	2702559	2702705	CACTA_TIR_transposon	DNA/DTC
TE_homo_472	scaffold_1	-	2702705	2702824	repeat_region	Unknown
TE_homo_473	scaffold_1	-	2719865	2719995	DNA_transposon	DNA
TE_homo_474	scaffold_1	-	2758505	2758646	Mutator_TIR_transposon	DNA/DTM
TE_homo_475	scaffold_1	+	2768825	2769228	Mutator_TIR_transposon	DNA/DTM
TE_homo_476	scaffold_1	+	2774924	2775010	repeat_region	Unknown
TE_homo_477	scaffold_1	-	2780418	2780727	CACTA_TIR_transposon	DNA/DTC
TE_homo_478	scaffold_1	+	2782864	2783178	CACTA_TIR_transposon	DNA/DTC
TE_homo_479	scaffold_1	-	2788126	2788447	Mutator_TIR_transposon	DNA/DTM
TE_homo_480	scaffold_1	+	2795006	2795088	repeat_region	Unknown
TE_homo_481	scaffold_1	+	2809430	2809554	Mutator_TIR_transposon	DNA/DTM
TE_homo_482	scaffold_1	-	2809523	2809612	repeat_region	Unknown
TE_homo_483	scaffold_1	-	2809556	2809775	DNA_transposon	DNA
TE_homo_484	scaffold_1	-	2809811	2809988	repeat_region	Unknown
TE_homo_485	scaffold_1	+	2834604	2834700	Mutator_TIR_transposon	MITE/DTM
TE_homo_486	scaffold_1	+	2854095	2854306	Mutator_TIR_transposon	DNA/DTM
TE_homo_487	scaffold_1	+	2857905	2858260	Mutator_TIR_transposon	DNA/DTM
TE_homo_488	scaffold_1	-	2869528	2869762	Mutator_TIR_transposon	DNA/DTM
TE_homo_489	scaffold_1	+	2869578	2869846	Mutator_TIR_transposon	DNA/DTM
TE_homo_490	scaffold_1	+	2876624	2876711	repeat_region	Unknown
TE_homo_491	scaffold_1	+	2876725	2876805	repeat_region	Unknown
TE_homo_492	scaffold_1	-	2876806	2876907	Mutator_TIR_transposon	DNA/DTM
TE_homo_493	scaffold_1	+	2881456	2881659	Mutator_TIR_transposon	DNA/DTM
TE_homo_494	scaffold_1	-	2881938	2882039	Mutator_TIR_transposon	MITE/DTM
TE_homo_495	scaffold_1	+	2907301	2908577	CACTA_TIR_transposon	DNA/DTC
TE_homo_496	scaffold_1	+	2908682	2908761	Mutator_TIR_transposon	DNA/DTM
TE_homo_497	scaffold_1	+	2908762	2909052	LTR_retrotransposon	LTR/unknown
TE_homo_498	scaffold_1	-	2908818	2909089	Mutator_TIR_transposon	DNA/DTM
TE_homo_499	scaffold_1	+	2909090	2909205	Mutator_TIR_transposon	DNA/DTM
TE_homo_500	scaffold_1	-	2927310	2927446	repeat_region	Unknown
TE_homo_501	scaffold_1	-	2927984	2928087	repeat_region	Unknown
TE_homo_502	scaffold_1	-	2928096	2928176	repeat_region	Unknown
TE_homo_503	scaffold_1	-	2935586	2936081	Mutator_TIR_transposon	DNA/DTM
TE_homo_504	scaffold_1	+	2944769	2944888	Mutator_TIR_transposon	DNA/DTM
TE_homo_505	scaffold_1	-	2944830	2945224	Mutator_TIR_transposon	DNA/DTM
TE_homo_506	scaffold_1	+	2945957	2946337	Mutator_TIR_transposon	DNA/DTM
TE_homo_507	scaffold_1	+	2954917	2955172	Mutator_TIR_transposon	DNA/DTM
TE_homo_508	scaffold_1	+	2955549	2955643	repeat_region	Unknown
TE_homo_509	scaffold_1	+	2981560	2981738	LTR_retrotransposon	LTR/unknown
TE_homo_510	scaffold_1	+	2981739	2981956	Mutator_TIR_transposon	DNA/DTM
TE_homo_511	scaffold_1	+	2984309	2984478	Mutator_TIR_transposon	DNA/DTM
TE_homo_512	scaffold_1	+	2987800	2987880	Mutator_TIR_transposon	MITE/DTM
TE_homo_513	scaffold_1	+	3020044	3020264	Mutator_TIR_transposon	DNA/DTM
TE_homo_514	scaffold_1	+	3047634	3047932	repeat_region	Unknown
TE_homo_515	scaffold_1	+	3048121	3048262	DNA_transposon	DNA
TE_homo_516	scaffold_1	+	3048261	3048348	repeat_region	Unknown
TE_homo_517	scaffold_1	-	3050679	3050895	repeat_region	Unknown
TE_homo_518	scaffold_1	+	3051022	3051320	repeat_region	Unknown
TE_homo_519	scaffold_1	+	3051509	3051650	DNA_transposon	DNA
TE_homo_520	scaffold_1	+	3051649	3051736	repeat_region	Unknown
TE_homo_521	scaffold_1	+	3075402	3075497	repeat_region	Unknown
TE_homo_522	scaffold_1	+	3075855	3076006	repeat_region	Unknown
TE_homo_523	scaffold_1	+	3077299	3077691	repeat_region	Unknown
TE_homo_524	scaffold_1	+	3077922	3078059	repeat_region	Unknown
TE_homo_525	scaffold_1	+	3078417	3078568	repeat_region	Unknown
TE_homo_526	scaffold_1	+	3079811	3080199	repeat_region	Unknown
TE_homo_527	scaffold_1	+	3081761	3083465	repeat_region	Unknown
TE_homo_528	scaffold_1	-	3083775	3083970	repeat_region	Unknown
TE_homo_529	scaffold_1	-	3083971	3084655	CACTA_TIR_transposon	DNA/DTC
TE_homo_530	scaffold_1	+	3084642	3084977	polinton	DNA/Maverick
TE_homo_531	scaffold_1	+	3085886	3085997	repeat_region	Unknown
TE_homo_532	scaffold_1	+	3086163	3086663	repeat_region	Unknown
TE_homo_533	scaffold_1	+	3092474	3092815	Mutator_TIR_transposon	DNA/DTM
TE_homo_534	scaffold_1	-	3093861	3094103	Mutator_TIR_transposon	DNA/DTM
TE_homo_535	scaffold_1	+	3093901	3094215	Mutator_TIR_transposon	DNA/DTM
TE_homo_536	scaffold_1	+	3095003	3095348	Mutator_TIR_transposon	DNA/DTM
TE_homo_537	scaffold_1	-	3097179	3097374	LTR_retrotransposon	LTR/unknown
TE_homo_538	scaffold_1	-	3100907	3101072	DNA_transposon	DNA
TE_homo_539	scaffold_1	+	3119781	3120024	LTR_retrotransposon	LTR/unknown
TE_homo_540	scaffold_1	-	3124581	3124834	Mutator_TIR_transposon	DNA/DTM
TE_homo_541	scaffold_1	+	3151525	3151662	repeat_region	Unknown
TE_homo_542	scaffold_1	+	3152020	3152171	repeat_region	Unknown
TE_homo_543	scaffold_1	+	3153449	3153838	repeat_region	Unknown
TE_homo_544	scaffold_1	+	3154069	3154206	repeat_region	Unknown
TE_homo_545	scaffold_1	+	3156640	3156736	Mutator_TIR_transposon	MITE/DTM
TE_homo_546	scaffold_1	-	3161451	3161641	Mutator_TIR_transposon	DNA/DTM
TE_homo_547	scaffold_1	-	3162092	3162232	CACTA_TIR_transposon	DNA/DTC
TE_homo_548	scaffold_1	-	3162231	3162507	LTR_retrotransposon	LTR/unknown
TE_homo_549	scaffold_1	+	3165298	3165482	Mutator_TIR_transposon	DNA/DTM
TE_homo_550	scaffold_1	-	3166511	3166833	CACTA_TIR_transposon	DNA/DTC
TE_homo_551	scaffold_1	+	3167243	3167392	repeat_region	Unknown
TE_homo_552	scaffold_1	+	3168854	3169240	repeat_region	Unknown
TE_homo_553	scaffold_1	+	3169471	3169606	repeat_region	Unknown
TE_homo_554	scaffold_1	+	3169964	3170115	repeat_region	Unknown
TE_homo_555	scaffold_1	+	3171394	3171790	repeat_region	Unknown
TE_homo_556	scaffold_1	+	3172021	3172158	repeat_region	Unknown
TE_homo_557	scaffold_1	-	3210815	3211021	LINE_element	LINE
TE_homo_558	scaffold_1	-	3211079	3211369	CACTA_TIR_transposon	DNA/DTC
TE_homo_559	scaffold_1	-	3211334	3211443	repeat_region	Unknown
TE_homo_560	scaffold_1	-	3211761	3212142	CACTA_TIR_transposon	DNA/DTC
TE_homo_561	scaffold_1	+	3212142	3212635	repeat_region	Unknown
TE_homo_562	scaffold_1	-	3212682	3217042	repeat_region	Unknown
TE_homo_563	scaffold_1	-	3217074	3217178	repeat_region	Unknown
TE_homo_564	scaffold_1	-	3217180	3217961	polinton	DNA/Maverick
TE_homo_565	scaffold_1	-	3217742	3218570	repeat_region	Unknown
TE_homo_566	scaffold_1	-	3218803	3220094	repeat_region	Unknown
TE_homo_567	scaffold_1	-	3220964	3221369	repeat_region	Unknown
TE_homo_568	scaffold_1	-	3221924	3224247	repeat_region	Unknown
TE_homo_569	scaffold_1	+	3224248	3224739	repeat_region	Unknown
TE_homo_570	scaffold_1	-	3224786	3229057	repeat_region	Unknown
TE_homo_571	scaffold_1	-	3229054	3229353	Mutator_TIR_transposon	DNA/DTM
TE_homo_572	scaffold_1	-	3229354	3229838	repeat_region	Unknown
TE_homo_573	scaffold_1	-	3229970	3231130	DNA_transposon	DNA
TE_struc_16	scaffold_1	.	3231674	3235435	CACTA_TIR_transposon	DNA/DTC
TE_homo_574	scaffold_1	-	3240841	3241138	repeat_region	Unknown
TE_homo_575	scaffold_1	-	3242394	3242545	repeat_region	Unknown
TE_homo_576	scaffold_1	-	3242903	3243040	repeat_region	Unknown
TE_homo_577	scaffold_1	-	3245204	3245303	repeat_region	Unknown
TE_homo_578	scaffold_1	-	3245376	3245584	repeat_region	Unknown
TE_homo_579	scaffold_1	-	3246848	3246999	repeat_region	Unknown
TE_homo_580	scaffold_1	-	3247357	3247494	repeat_region	Unknown
TE_homo_581	scaffold_1	-	3247725	3248079	repeat_region	Unknown
TE_homo_582	scaffold_1	-	3249311	3249406	repeat_region	Unknown
TE_homo_583	scaffold_1	-	3277623	3277728	repeat_region	Unknown
TE_homo_584	scaffold_1	+	3285205	3285299	Mutator_TIR_transposon	MITE/DTM
TE_homo_585	scaffold_1	-	3285253	3285458	Mutator_TIR_transposon	DNA/DTM
TE_homo_586	scaffold_1	+	3301580	3302031	LTR_retrotransposon	LTR/unknown
TE_homo_587	scaffold_1	-	3307975	3308088	Mutator_TIR_transposon	DNA/DTM
TE_homo_588	scaffold_1	+	3320013	3320218	Mutator_TIR_transposon	DNA/DTM
TE_homo_589	scaffold_1	-	3320172	3320266	Mutator_TIR_transposon	MITE/DTM
TE_homo_590	scaffold_1	+	3347752	3347831	repeat_region	Unknown
TE_homo_591	scaffold_1	+	3347872	3348287	Mutator_TIR_transposon	DNA/DTM
TE_homo_592	scaffold_1	+	3348577	3348826	Mutator_TIR_transposon	DNA/DTM
TE_homo_593	scaffold_1	-	3348975	3349072	Mutator_TIR_transposon	MITE/DTM
TE_homo_594	scaffold_1	+	3356147	3356491	Mutator_TIR_transposon	DNA/DTM
TE_homo_595	scaffold_1	+	3363836	3363973	repeat_region	Unknown
TE_homo_596	scaffold_1	+	3364331	3364484	repeat_region	Unknown
TE_homo_597	scaffold_1	+	3365775	3366167	repeat_region	Unknown
TE_homo_598	scaffold_1	+	3366398	3366535	repeat_region	Unknown
TE_homo_599	scaffold_1	+	3366893	3367044	repeat_region	Unknown
TE_homo_600	scaffold_1	+	3368403	3368711	repeat_region	Unknown
TE_homo_601	scaffold_1	-	3368911	3369282	Mutator_TIR_transposon	DNA/DTM
TE_homo_602	scaffold_1	+	3373987	3374137	LTR_retrotransposon	LTR/unknown
TE_homo_603	scaffold_1	+	3385328	3385719	Mutator_TIR_transposon	DNA/DTM
TE_homo_604	scaffold_1	-	3427817	3428069	LTR_retrotransposon	LTR/unknown
TE_homo_605	scaffold_1	+	3428185	3428346	DNA_transposon	DNA
TE_homo_606	scaffold_1	+	3431558	3431929	Mutator_TIR_transposon	DNA/DTM
TE_homo_607	scaffold_1	+	3442566	3442764	Mutator_TIR_transposon	DNA/DTM
TE_homo_608	scaffold_1	+	3448736	3448904	Mutator_TIR_transposon	DNA/DTM
TE_homo_609	scaffold_1	-	3452511	3452613	repeat_region	Unknown
TE_homo_610	scaffold_1	-	3453189	3453725	Mutator_TIR_transposon	DNA/DTM
TE_homo_611	scaffold_1	+	3457558	3457645	repeat_region	Unknown
TE_homo_612	scaffold_1	-	3458097	3458196	repeat_region	Unknown
TE_struc_17	scaffold_1	.	3472514	3477443	CACTA_TIR_transposon	DNA/DTC
TE_homo_613	scaffold_1	+	3478796	3478908	Mutator_TIR_transposon	DNA/DTM
TE_homo_614	scaffold_1	+	3478928	3479036	repeat_region	Unknown
TE_homo_615	scaffold_1	-	3479267	3479455	Mutator_TIR_transposon	DNA/DTM
TE_homo_616	scaffold_1	+	3481544	3481773	Mutator_TIR_transposon	DNA/DTM
TE_homo_617	scaffold_1	-	3483407	3483636	Mutator_TIR_transposon	DNA/DTM
TE_homo_618	scaffold_1	-	3483606	3483710	Mutator_TIR_transposon	MITE/DTM
TE_homo_619	scaffold_1	+	3491382	3491467	repeat_region	Unknown
TE_homo_620	scaffold_1	-	3494397	3494505	repeat_region	Unknown
TE_homo_621	scaffold_1	-	3494525	3494638	Mutator_TIR_transposon	DNA/DTM
TE_homo_622	scaffold_1	-	3501378	3501714	Mutator_TIR_transposon	DNA/DTM
TE_homo_623	scaffold_1	+	3511514	3511795	Mutator_TIR_transposon	DNA/DTM
TE_homo_624	scaffold_1	-	3521053	3521373	Mutator_TIR_transposon	DNA/DTM
TE_homo_625	scaffold_1	-	3537710	3538077	Mutator_TIR_transposon	DNA/DTM
TE_homo_626	scaffold_1	+	3553708	3553806	Mutator_TIR_transposon	DNA/DTM
TE_homo_627	scaffold_1	-	3562669	3562749	repeat_region	Unknown
TE_homo_628	scaffold_1	-	3562747	3562828	repeat_region	Unknown
TE_struc_18	scaffold_1	.	3595745	3600230	CACTA_TIR_transposon	DNA/DTC
TE_homo_629	scaffold_1	-	3607112	3607485	Mutator_TIR_transposon	DNA/DTM
TE_homo_630	scaffold_1	+	3616064	3616363	Mutator_TIR_transposon	DNA/DTM
TE_homo_631	scaffold_1	+	3616622	3617093	repeat_region	Unknown
TE_homo_632	scaffold_1	-	3617548	3618045	repeat_region	Unknown
TE_homo_633	scaffold_1	-	3644860	3644942	repeat_region	Unknown
TE_homo_634	scaffold_1	+	3645092	3645188	repeat_region	Unknown
TE_homo_635	scaffold_1	+	3653593	3654460	repeat_region	Unknown
TE_homo_636	scaffold_1	-	3654539	3656089	LINE_element	LINE
TE_homo_637	scaffold_1	+	3656177	3657020	PIF_Harbinger_TIR_transposon	DNA/DTH
TE_homo_638	scaffold_1	-	3657021	3657489	Mutator_TIR_transposon	DNA/DTM
TE_homo_639	scaffold_1	-	3657490	3658099	PIF_Harbinger_TIR_transposon	DNA/DTH
TE_homo_640	scaffold_1	+	3658187	3658323	LINE_element	LINE
TE_homo_641	scaffold_1	-	3671364	3671807	CACTA_TIR_transposon	DNA/DTC
TE_homo_642	scaffold_1	-	3672036	3672133	CACTA_TIR_transposon	DNA/DTC
TE_homo_643	scaffold_1	-	3674188	3674287	repeat_region	Unknown
TE_homo_644	scaffold_1	-	3684541	3685071	Mutator_TIR_transposon	DNA/DTM
TE_homo_645	scaffold_1	-	3685661	3686130	Mutator_TIR_transposon	DNA/DTM
TE_homo_646	scaffold_1	+	3697597	3697696	repeat_region	Unknown
TE_struc_19	scaffold_1	.	3699351	3701231	CACTA_TIR_transposon	DNA/DTC
TE_homo_647	scaffold_1	+	3710771	3711020	LTR_retrotransposon	LTR/unknown
TE_homo_648	scaffold_1	+	3711019	3711250	DNA_transposon	DNA
TE_homo_649	scaffold_1	-	3715628	3716249	polinton	DNA/Maverick
TE_homo_650	scaffold_1	-	3716641	3717454	polinton	DNA/Maverick
TE_homo_651	scaffold_1	+	3718199	3718821	CACTA_TIR_transposon	DNA/DTC
TE_homo_652	scaffold_1	+	3719620	3719835	CACTA_TIR_transposon	DNA/DTC
TE_homo_653	scaffold_1	-	3719836	3719999	Mutator_TIR_transposon	DNA/DTM
TE_homo_654	scaffold_1	+	3719934	3720071	repeat_region	Unknown
TE_homo_655	scaffold_1	+	3720105	3720398	Mutator_TIR_transposon	DNA/DTM
TE_homo_656	scaffold_1	-	3720399	3720629	CACTA_TIR_transposon	DNA/DTC
TE_homo_657	scaffold_1	-	3721404	3722038	CACTA_TIR_transposon	DNA/DTC
TE_homo_658	scaffold_1	+	3722783	3723596	polinton	DNA/Maverick
TE_homo_659	scaffold_1	+	3723988	3724609	polinton	DNA/Maverick
TE_homo_660	scaffold_1	-	3753973	3754293	Mutator_TIR_transposon	DNA/DTM
TE_homo_661	scaffold_1	+	3768380	3768493	Mutator_TIR_transposon	DNA/DTM
TE_homo_662	scaffold_1	+	3768796	3768908	LINE_element	LINE
TE_homo_663	scaffold_1	+	3769050	3769240	repeat_region	Unknown
TE_homo_664	scaffold_1	+	3784597	3784873	Mutator_TIR_transposon	DNA/DTM
TE_homo_665	scaffold_1	+	3786475	3786845	Mutator_TIR_transposon	DNA/DTM
TE_homo_666	scaffold_1	+	3818228	3818744	Mutator_TIR_transposon	DNA/DTM
TE_homo_667	scaffold_1	-	3818545	3819403	PIF_Harbinger_TIR_transposon	DNA/DTH
TE_homo_668	scaffold_1	+	3819402	3820520	PIF_Harbinger_TIR_transposon	DNA/DTH
TE_homo_669	scaffold_1	-	3820379	3820777	Mutator_TIR_transposon	DNA/DTM
TE_homo_670	scaffold_1	-	3820978	3821148	CACTA_TIR_transposon	DNA/DTC
TE_homo_671	scaffold_1	-	3821914	3822551	CACTA_TIR_transposon	DNA/DTC
TE_homo_672	scaffold_1	-	3823257	3823645	polinton	DNA/Maverick
TE_homo_673	scaffold_1	+	3823822	3824267	Mutator_TIR_transposon	DNA/DTM
TE_homo_674	scaffold_1	-	3824268	3825216	PIF_Harbinger_TIR_transposon	DNA/DTH
TE_homo_675	scaffold_1	+	3825215	3826044	PIF_Harbinger_TIR_transposon	DNA/DTH
TE_homo_676	scaffold_1	-	3825845	3826363	Mutator_TIR_transposon	DNA/DTM
TE_homo_677	scaffold_1	-	3846637	3846878	Mutator_TIR_transposon	DNA/DTM
TE_homo_678	scaffold_1	-	3846837	3846925	Mutator_TIR_transposon	MITE/DTM
TE_homo_679	scaffold_1	+	3846956	3847087	Mutator_TIR_transposon	DNA/DTM
TE_homo_680	scaffold_1	-	3846984	3847092	Mutator_TIR_transposon	DNA/DTM
TE_homo_681	scaffold_1	-	3855817	3856210	repeat_region	Unknown
TE_homo_682	scaffold_1	-	3857072	3857283	repeat_region	Unknown
TE_homo_683	scaffold_1	-	3857334	3857421	repeat_region	Unknown
TE_homo_684	scaffold_1	-	3857389	3858078	repeat_region	Unknown
TE_homo_685	scaffold_1	+	3858563	3858783	LINE_element	LINE
TE_homo_686	scaffold_1	+	3861671	3865582	LINE_element	LINE
TE_homo_687	scaffold_1	-	3865582	3866571	repeat_region	Unknown
TE_homo_688	scaffold_1	+	3865974	3868299	repeat_region	Unknown
TE_homo_689	scaffold_1	+	3868854	3869260	repeat_region	Unknown
TE_homo_690	scaffold_1	+	3870130	3871422	repeat_region	Unknown
TE_homo_691	scaffold_1	-	3871595	3871675	Mutator_TIR_transposon	DNA/DTM
TE_homo_692	scaffold_1	+	3871658	3872156	repeat_region	Unknown
TE_homo_693	scaffold_1	+	3872157	3872968	polinton	DNA/Maverick
TE_homo_694	scaffold_1	+	3872977	3873081	repeat_region	Unknown
TE_homo_695	scaffold_1	-	3873081	3873161	repeat_region	Unknown
TE_homo_696	scaffold_1	+	3873162	3877493	repeat_region	Unknown
TE_homo_697	scaffold_1	-	3877540	3878031	repeat_region	Unknown
TE_homo_698	scaffold_1	+	3878031	3878412	CACTA_TIR_transposon	DNA/DTC
TE_homo_699	scaffold_1	+	3878730	3878839	repeat_region	Unknown
TE_homo_700	scaffold_1	+	3878804	3879089	CACTA_TIR_transposon	DNA/DTC
TE_homo_701	scaffold_1	+	3879156	3879386	LINE_element	LINE
TE_homo_702	scaffold_1	-	3879386	3880146	repeat_region	Unknown
TE_homo_703	scaffold_1	+	3880196	3880378	repeat_region	Unknown
TE_homo_704	scaffold_1	+	3880386	3880471	Mutator_TIR_transposon	DNA/DTM
TE_homo_705	scaffold_1	-	3880754	3880852	repeat_region	Unknown
TE_struc_3	scaffold_1	+	3883856	3887865	helitron	DNA/Helitron
TE_homo_706	scaffold_1	-	3896062	3896190	Mutator_TIR_transposon	DNA/DTM
TE_homo_707	scaffold_1	-	3911078	3911206	Mutator_TIR_transposon	DNA/DTM
TE_homo_708	scaffold_1	-	3914820	3915018	Mutator_TIR_transposon	DNA/DTM
TE_homo_709	scaffold_1	+	3926152	3926269	repeat_region	Unknown
TE_homo_710	scaffold_1	+	3926249	3926512	repeat_region	Unknown
TE_homo_711	scaffold_1	+	3926510	3927257	repeat_region	Unknown
TE_homo_712	scaffold_1	+	3927047	3927863	polinton	DNA/Maverick
TE_homo_713	scaffold_1	+	3927865	3927969	repeat_region	Unknown
TE_homo_714	scaffold_1	-	3927969	3928050	repeat_region	Unknown
TE_homo_715	scaffold_1	+	3928049	3928401	repeat_region	Unknown
TE_homo_716	scaffold_1	-	3928811	3929030	polinton	DNA/Maverick
TE_homo_717	scaffold_1	+	3930917	3935243	LINE_element	LINE
TE_homo_718	scaffold_1	-	3935243	3936003	repeat_region	Unknown
TE_homo_719	scaffold_1	+	3936053	3936235	repeat_region	Unknown
TE_homo_720	scaffold_1	+	3936243	3936328	Mutator_TIR_transposon	DNA/DTM
TE_homo_721	scaffold_1	-	3936611	3936709	repeat_region	Unknown
TE_homo_722	scaffold_1	-	3937669	3938062	repeat_region	Unknown
TE_homo_723	scaffold_1	-	3938924	3939135	repeat_region	Unknown
TE_homo_724	scaffold_1	-	3939186	3939267	repeat_region	Unknown
TE_homo_725	scaffold_1	-	3939235	3939931	repeat_region	Unknown
TE_homo_726	scaffold_1	+	3940416	3940634	LINE_element	LINE
TE_homo_727	scaffold_1	+	3943545	3947913	LINE_element	LINE
TE_homo_728	scaffold_1	-	3947913	3949116	repeat_region	Unknown
TE_homo_729	scaffold_1	+	3949225	3949390	repeat_region	Unknown
TE_homo_730	scaffold_1	-	3949501	3949738	CACTA_TIR_transposon	DNA/DTC
TE_homo_731	scaffold_1	-	3949811	3950629	CACTA_TIR_transposon	DNA/DTC
TE_homo_732	scaffold_1	-	3950746	3950951	repeat_region	Unknown
TE_homo_733	scaffold_1	+	3950984	3951111	repeat_region	Unknown
TE_homo_734	scaffold_1	+	3959532	3959751	Mutator_TIR_transposon	DNA/DTM
TE_homo_735	scaffold_1	-	3968011	3968113	repeat_region	Unknown
TE_homo_736	scaffold_1	+	3968114	3968196	CACTA_TIR_transposon	DNA/DTC
TE_homo_737	scaffold_1	-	3971048	3971150	repeat_region	Unknown
TE_homo_738	scaffold_1	+	3971151	3971233	CACTA_TIR_transposon	DNA/DTC
TE_homo_739	scaffold_1	-	4000947	4001115	Mutator_TIR_transposon	DNA/DTM
TE_homo_740	scaffold_1	+	4012030	4012422	Mutator_TIR_transposon	DNA/DTM
TE_homo_741	scaffold_1	-	4015474	4015863	Mutator_TIR_transposon	DNA/DTM
TE_homo_742	scaffold_1	-	4034737	4034917	Mutator_TIR_transposon	DNA/DTM
TE_homo_743	scaffold_1	+	4038617	4039006	Mutator_TIR_transposon	DNA/DTM
TE_homo_744	scaffold_1	+	4076836	4076938	Mutator_TIR_transposon	MITE/DTM
TE_homo_745	scaffold_1	+	4076890	4077104	Mutator_TIR_transposon	DNA/DTM
TE_homo_746	scaffold_1	-	4095076	4095465	Mutator_TIR_transposon	DNA/DTM
TE_homo_747	scaffold_1	+	4097532	4097634	Mutator_TIR_transposon	MITE/DTM
TE_homo_748	scaffold_1	+	4097586	4097803	Mutator_TIR_transposon	DNA/DTM
TE_homo_749	scaffold_1	-	4102621	4102871	Mutator_TIR_transposon	DNA/DTM
TE_homo_750	scaffold_1	+	4102649	4102954	Mutator_TIR_transposon	DNA/DTM
TE_homo_751	scaffold_1	+	4105888	4106262	Mutator_TIR_transposon	DNA/DTM
TE_homo_752	scaffold_1	+	4123475	4123558	repeat_region	Unknown
TE_homo_753	scaffold_1	+	4134817	4135196	Mutator_TIR_transposon	DNA/DTM
TE_homo_754	scaffold_1	-	4140668	4140763	Mutator_TIR_transposon	DNA/DTM
TE_homo_755	scaffold_1	-	4143693	4143903	DNA_transposon	DNA
TE_homo_756	scaffold_1	+	4145919	4146023	repeat_region	Unknown
TE_homo_757	scaffold_1	-	4162899	4163050	Mutator_TIR_transposon	DNA/DTM
TE_homo_758	scaffold_1	+	4167601	4167705	repeat_region	Unknown
TE_homo_759	scaffold_1	-	4171400	4171518	CACTA_TIR_transposon	DNA/DTC
TE_struc_4	scaffold_1	-	4172150	4179604	helitron	DNA/Helitron
TE_homo_760	scaffold_1	+	4181501	4181581	Mutator_TIR_transposon	MITE/DTM
TE_homo_761	scaffold_1	+	4181545	4181733	Mutator_TIR_transposon	DNA/DTM
TE_homo_762	scaffold_1	-	4181604	4181753	Mutator_TIR_transposon	DNA/DTM
TE_homo_763	scaffold_1	+	4186087	4186437	Mutator_TIR_transposon	DNA/DTM
TE_homo_764	scaffold_1	+	4190809	4190955	DNA_transposon	DNA
TE_homo_765	scaffold_1	-	4214450	4214548	CACTA_TIR_transposon	DNA/DTC
TE_homo_766	scaffold_1	+	4214474	4214624	Mutator_TIR_transposon	DNA/DTM
TE_homo_767	scaffold_1	-	4236412	4236927	Mutator_TIR_transposon	DNA/DTM
TE_homo_768	scaffold_1	-	4244708	4245068	Mutator_TIR_transposon	DNA/DTM
TE_homo_769	scaffold_1	-	4263183	4263319	Mutator_TIR_transposon	DNA/DTM
TE_homo_770	scaffold_1	-	4310886	4310976	repeat_region	Unknown
TE_homo_771	scaffold_1	-	4313764	4313986	Mutator_TIR_transposon	DNA/DTM
TE_homo_772	scaffold_1	+	4314993	4315163	Mutator_TIR_transposon	DNA/DTM
TE_homo_773	scaffold_1	+	4328255	4328502	LTR_retrotransposon	LTR/unknown
TE_homo_774	scaffold_1	-	4328312	4328635	Mutator_TIR_transposon	DNA/DTM
TE_homo_775	scaffold_1	+	4349345	4349735	Mutator_TIR_transposon	DNA/DTM
TE_homo_776	scaffold_1	-	4358484	4358801	Mutator_TIR_transposon	DNA/DTM
TE_homo_777	scaffold_1	+	4363547	4363639	repeat_region	Unknown
TE_homo_778	scaffold_1	+	4420164	4420493	LTR_retrotransposon	LTR/unknown
TE_homo_779	scaffold_1	-	4420344	4420551	Mutator_TIR_transposon	DNA/DTM
TE_homo_780	scaffold_1	-	4430506	4430656	Mutator_TIR_transposon	DNA/DTM
TE_homo_781	scaffold_1	+	4430660	4430749	repeat_region	Unknown
TE_homo_782	scaffold_1	+	4436031	4436156	Mutator_TIR_transposon	DNA/DTM
TE_homo_783	scaffold_1	-	4463534	4463818	repeat_region	Unknown
TE_homo_784	scaffold_1	+	4463641	4463842	repeat_region	Unknown
TE_homo_785	scaffold_1	+	4463880	4464069	repeat_region	Unknown
TE_homo_786	scaffold_1	+	4464222	4464344	repeat_region	Unknown
TE_homo_787	scaffold_1	-	4466085	4466275	repeat_region	Unknown
TE_homo_788	scaffold_1	+	4466309	4466445	repeat_region	Unknown
TE_homo_789	scaffold_1	-	4466476	4466836	Mutator_TIR_transposon	DNA/DTM
TE_homo_790	scaffold_1	+	4466821	4468090	repeat_region	Unknown
TE_homo_791	scaffold_1	+	4467858	4468670	polinton	DNA/Maverick
TE_homo_792	scaffold_1	+	4468666	4468770	repeat_region	Unknown
TE_homo_793	scaffold_1	-	4468903	4469266	Mutator_TIR_transposon	DNA/DTM
TE_homo_794	scaffold_1	+	4469250	4470424	repeat_region	Unknown
TE_homo_795	scaffold_1	+	4470188	4470986	polinton	DNA/Maverick
TE_homo_796	scaffold_1	-	4470974	4471307	polinton	DNA/Maverick
TE_homo_797	scaffold_1	-	4471133	4471286	repeat_region	Unknown
TE_homo_798	scaffold_1	+	4471287	4472927	CACTA_TIR_transposon	DNA/DTC
TE_homo_799	scaffold_1	-	4473221	4473683	repeat_region	Unknown
TE_homo_800	scaffold_1	+	4473675	4474166	repeat_region	Unknown
TE_homo_801	scaffold_1	+	4474213	4479712	repeat_region	Unknown
TE_homo_802	scaffold_1	+	4479742	4483409	repeat_region	Unknown
TE_homo_803	scaffold_1	+	4483410	4484553	LINE_element	LINE
TE_homo_804	scaffold_1	+	4484554	4484698	repeat_region	Unknown
TE_homo_805	scaffold_1	+	4484746	4484864	Copia_LTR_retrotransposon	LTR/Copia
TE_homo_806	scaffold_1	+	4484865	4485415	repeat_region	Unknown
TE_homo_807	scaffold_1	-	4485313	4485560	repeat_region	Unknown
TE_homo_808	scaffold_1	+	4487225	4487392	repeat_region	Unknown
TE_homo_809	scaffold_1	+	4487391	4489836	polinton	DNA/Maverick
TE_homo_810	scaffold_1	+	4489840	4489923	polinton	DNA/Maverick
TE_homo_811	scaffold_1	+	4489993	4491021	polinton	DNA/Maverick
TE_homo_812	scaffold_1	+	4491043	4491986	polinton	DNA/Maverick
TE_homo_813	scaffold_1	+	4492060	4492437	repeat_region	Unknown
TE_homo_814	scaffold_1	+	4492514	4493312	repeat_region	Unknown
TE_homo_815	scaffold_1	+	4495703	4496019	LTR_retrotransposon	LTR/unknown
TE_homo_816	scaffold_1	+	4500404	4501551	DNA_transposon	DNA
TE_homo_817	scaffold_1	+	4501632	4501887	repeat_region	Unknown
TE_homo_818	scaffold_1	+	4502023	4502396	repeat_region	Unknown
TE_homo_819	scaffold_1	+	4502548	4502845	repeat_region	Unknown
TE_homo_820	scaffold_1	-	4502862	4503216	CACTA_TIR_transposon	DNA/DTC
TE_homo_821	scaffold_1	+	4503167	4503281	repeat_region	Unknown
TE_homo_822	scaffold_1	+	4503257	4503772	repeat_region	Unknown
TE_homo_823	scaffold_1	-	4503694	4504434	CACTA_TIR_transposon	DNA/DTC
TE_homo_824	scaffold_1	+	4504435	4504739	repeat_region	Unknown
TE_homo_825	scaffold_1	+	4504782	4505176	repeat_region	Unknown
TE_homo_826	scaffold_1	+	4505181	4505366	Mutator_TIR_transposon	DNA/DTM
TE_homo_827	scaffold_1	+	4505539	4505683	repeat_region	Unknown
TE_homo_828	scaffold_1	+	4505702	4506292	repeat_region	Unknown
TE_homo_829	scaffold_1	+	4506358	4506529	repeat_region	Unknown
TE_homo_830	scaffold_1	-	4507292	4507483	repeat_region	Unknown
TE_homo_831	scaffold_1	+	4507596	4507933	repeat_region	Unknown
TE_homo_832	scaffold_1	-	4507955	4508185	Mutator_TIR_transposon	DNA/DTM
TE_homo_833	scaffold_1	+	4508255	4509186	repeat_region	Unknown
TE_homo_834	scaffold_1	+	4508951	4509768	polinton	DNA/Maverick
TE_homo_835	scaffold_1	+	4509769	4511834	polinton	DNA/Maverick
TE_homo_836	scaffold_1	-	4511837	4512317	LINE_element	LINE
TE_homo_837	scaffold_1	-	4515157	4515242	repeat_region	Unknown
TE_homo_838	scaffold_1	+	4517331	4517488	polinton	DNA/Maverick
TE_homo_839	scaffold_1	+	4518068	4518479	repeat_region	Unknown
TE_homo_840	scaffold_1	+	4518610	4518755	repeat_region	Unknown
TE_homo_841	scaffold_1	+	4520026	4520198	repeat_region	Unknown
TE_homo_842	scaffold_1	+	4520046	4520276	Mutator_TIR_transposon	DNA/DTM
TE_homo_843	scaffold_1	-	4520366	4521529	DNA_transposon	DNA
TE_homo_844	scaffold_1	-	4521508	4522511	DNA_transposon	DNA
TE_homo_845	scaffold_1	+	4523710	4523934	repeat_region	Unknown
TE_homo_846	scaffold_1	+	4524113	4524717	repeat_region	Unknown
TE_homo_847	scaffold_1	+	4525065	4527885	repeat_region	Unknown
TE_homo_848	scaffold_1	+	4533281	4533434	repeat_region	Unknown
TE_homo_849	scaffold_1	-	4533525	4533830	CACTA_TIR_transposon	DNA/DTC
TE_homo_850	scaffold_1	-	4533825	4534039	LTR_retrotransposon	LTR/unknown
TE_homo_851	scaffold_1	-	4534043	4534160	CACTA_TIR_transposon	DNA/DTC
TE_homo_852	scaffold_1	-	4534161	4534263	LTR_retrotransposon	LTR/unknown
TE_homo_853	scaffold_1	-	4534264	4535393	CACTA_TIR_transposon	DNA/DTC
TE_homo_854	scaffold_1	-	4535394	4535714	Mutator_TIR_transposon	DNA/DTM
TE_homo_855	scaffold_1	+	4535715	4538871	Mutator_TIR_transposon	DNA/DTM
TE_homo_856	scaffold_2	-	279	7077	Mutator_TIR_transposon	DNA/DTM
TE_homo_857	scaffold_2	+	7078	7369	CACTA_TIR_transposon	DNA/DTC
TE_homo_858	scaffold_2	-	7291	7388	Mutator_TIR_transposon	DNA/DTM
TE_homo_859	scaffold_2	-	7377	7866	Mutator_TIR_transposon	DNA/DTM
TE_homo_860	scaffold_2	+	7881	9324	CACTA_TIR_transposon	DNA/DTC
TE_homo_861	scaffold_2	+	9359	9463	LTR_retrotransposon	LTR/unknown
TE_homo_862	scaffold_2	+	9448	9569	CACTA_TIR_transposon	DNA/DTC
TE_homo_863	scaffold_2	+	9573	9788	LTR_retrotransposon	LTR/unknown
TE_homo_864	scaffold_2	+	9782	10087	CACTA_TIR_transposon	DNA/DTC
TE_homo_865	scaffold_2	-	10009	10099	Mutator_TIR_transposon	DNA/DTM
TE_homo_866	scaffold_2	-	10178	10331	repeat_region	Unknown
TE_homo_867	scaffold_2	-	15718	18514	repeat_region	Unknown
TE_homo_868	scaffold_2	-	18813	19454	repeat_region	Unknown
TE_homo_869	scaffold_2	+	19639	19869	DNA_transposon	DNA
TE_homo_870	scaffold_2	+	21068	22071	DNA_transposon	DNA
TE_homo_871	scaffold_2	-	21997	22511	repeat_region	Unknown
TE_homo_872	scaffold_2	+	22560	23043	repeat_region	Unknown
TE_homo_873	scaffold_2	-	22668	23987	repeat_region	Unknown
TE_homo_874	scaffold_2	+	24036	24519	repeat_region	Unknown
TE_homo_875	scaffold_2	-	24144	24939	repeat_region	Unknown
TE_homo_876	scaffold_2	+	24940	25782	DNA_transposon	DNA
TE_homo_877	scaffold_2	-	25783	26774	repeat_region	Unknown
TE_homo_878	scaffold_2	+	26968	27189	DNA_transposon	DNA
TE_homo_879	scaffold_2	+	28074	28920	DNA_transposon	DNA
TE_homo_880	scaffold_2	+	28899	29748	DNA_transposon	DNA
TE_homo_881	scaffold_2	+	29727	30576	DNA_transposon	DNA
TE_homo_882	scaffold_2	-	30502	31015	repeat_region	Unknown
TE_homo_883	scaffold_2	+	30981	31547	repeat_region	Unknown
TE_homo_884	scaffold_2	+	31172	32839	DNA_transposon	DNA
TE_homo_885	scaffold_2	-	32839	32986	Mutator_TIR_transposon	DNA/DTM
TE_homo_886	scaffold_2	+	33024	33309	DNA_transposon	DNA
TE_homo_887	scaffold_2	+	33440	34284	DNA_transposon	DNA
TE_homo_888	scaffold_2	+	33540	34594	repeat_region	Unknown
TE_homo_889	scaffold_2	+	35338	35708	repeat_region	Unknown
TE_homo_890	scaffold_2	+	36076	36307	repeat_region	Unknown
TE_homo_891	scaffold_2	-	36324	36690	CACTA_TIR_transposon	DNA/DTC
TE_homo_892	scaffold_2	+	36641	37219	repeat_region	Unknown
TE_homo_893	scaffold_2	-	37129	37870	CACTA_TIR_transposon	DNA/DTC
TE_homo_894	scaffold_2	+	37871	39205	repeat_region	Unknown
TE_homo_895	scaffold_2	-	43243	43737	repeat_region	Unknown
TE_homo_896	scaffold_2	+	44463	44740	repeat_region	Unknown
TE_homo_897	scaffold_2	-	44695	44826	repeat_region	Unknown
TE_homo_898	scaffold_2	+	44723	44867	Mutator_TIR_transposon	DNA/DTM
TE_homo_899	scaffold_2	-	44866	45212	repeat_region	Unknown
TE_homo_900	scaffold_2	+	45223	46998	repeat_region	Unknown
TE_homo_901	scaffold_2	-	46474	47256	DNA_transposon	DNA
TE_homo_902	scaffold_2	-	47259	47363	repeat_region	Unknown
TE_homo_903	scaffold_2	-	47373	48145	polinton	DNA/Maverick
TE_homo_904	scaffold_2	-	47937	48560	repeat_region	Unknown
TE_homo_905	scaffold_2	+	48543	48903	Mutator_TIR_transposon	DNA/DTM
TE_homo_906	scaffold_2	-	48916	49261	repeat_region	Unknown
TE_homo_907	scaffold_2	+	49374	49565	repeat_region	Unknown
TE_homo_908	scaffold_2	-	50328	50499	repeat_region	Unknown
TE_homo_909	scaffold_2	-	50565	51155	repeat_region	Unknown
TE_homo_910	scaffold_2	-	51174	51318	repeat_region	Unknown
TE_homo_911	scaffold_2	-	51488	51678	Mutator_TIR_transposon	DNA/DTM
TE_homo_912	scaffold_2	-	51678	52072	repeat_region	Unknown
TE_homo_913	scaffold_2	-	52117	52305	repeat_region	Unknown
TE_homo_914	scaffold_2	+	52433	52630	LTR_retrotransposon	LTR/unknown
TE_homo_915	scaffold_2	-	52631	52754	repeat_region	Unknown
TE_homo_916	scaffold_2	+	52752	53364	CACTA_TIR_transposon	DNA/DTC
TE_homo_917	scaffold_2	-	53417	53815	repeat_region	Unknown
TE_homo_918	scaffold_2	-	53940	54079	repeat_region	Unknown
TE_homo_919	scaffold_2	+	54068	54208	CACTA_TIR_transposon	DNA/DTC
TE_homo_920	scaffold_2	+	54198	54327	CACTA_TIR_transposon	DNA/DTC
TE_homo_921	scaffold_2	-	54335	54439	repeat_region	Unknown
TE_homo_922	scaffold_2	-	54445	54612	repeat_region	Unknown
TE_homo_923	scaffold_2	-	56025	56183	repeat_region	Unknown
TE_homo_924	scaffold_2	-	56306	56940	repeat_region	Unknown
TE_homo_925	scaffold_2	+	56935	57029	repeat_region	Unknown
TE_homo_926	scaffold_2	-	57157	57269	repeat_region	Unknown
TE_homo_927	scaffold_2	-	57332	57579	LINE_element	LINE
TE_homo_928	scaffold_2	-	57592	58323	polinton	DNA/Maverick
TE_homo_929	scaffold_2	-	58114	58783	repeat_region	Unknown
TE_homo_930	scaffold_2	+	58777	58875	repeat_region	Unknown
TE_homo_931	scaffold_2	+	58875	59231	CACTA_TIR_transposon	DNA/DTC
TE_homo_932	scaffold_2	+	59222	59509	CACTA_TIR_transposon	DNA/DTC
TE_homo_933	scaffold_2	+	59901	60328	CACTA_TIR_transposon	DNA/DTC
TE_homo_934	scaffold_2	-	60336	60532	repeat_region	Unknown
TE_struc_23	scaffold_2	.	66591	70344	Mutator_TIR_transposon	DNA/DTM
TE_homo_935	scaffold_2	+	85084	85428	Mutator_TIR_transposon	DNA/DTM
TE_homo_936	scaffold_2	-	85450	85716	repeat_region	Unknown
TE_homo_937	scaffold_2	-	116341	116627	DNA_transposon	DNA
TE_homo_938	scaffold_2	+	116664	116783	Mutator_TIR_transposon	DNA/DTM
TE_homo_939	scaffold_2	-	116812	117166	DNA_transposon	DNA
TE_homo_940	scaffold_2	+	118534	119508	repeat_region	Unknown
TE_homo_941	scaffold_2	-	119823	120013	repeat_region	Unknown
TE_homo_942	scaffold_2	-	120014	120753	CACTA_TIR_transposon	DNA/DTC
TE_homo_943	scaffold_2	-	121521	121832	CACTA_TIR_transposon	DNA/DTC
TE_homo_944	scaffold_2	-	122283	122438	polinton	DNA/Maverick
TE_homo_945	scaffold_2	-	122598	124383	repeat_region	Unknown
TE_homo_946	scaffold_2	+	124394	124713	repeat_region	Unknown
TE_homo_947	scaffold_2	-	124638	124780	Mutator_TIR_transposon	DNA/DTM
TE_homo_948	scaffold_2	-	124828	124949	Mutator_TIR_transposon	DNA/DTM
TE_homo_949	scaffold_2	+	124847	124977	repeat_region	Unknown
TE_homo_950	scaffold_2	-	124933	125236	repeat_region	Unknown
TE_homo_951	scaffold_2	-	125213	126132	repeat_region	Unknown
TE_homo_952	scaffold_2	-	127455	128139	repeat_region	Unknown
TE_homo_953	scaffold_2	+	128137	128325	Mutator_TIR_transposon	DNA/DTM
TE_homo_954	scaffold_2	+	128345	132664	repeat_region	Unknown
TE_homo_955	scaffold_2	-	132711	133207	repeat_region	Unknown
TE_homo_956	scaffold_2	-	133572	135597	repeat_region	Unknown
TE_homo_957	scaffold_2	+	134717	135701	repeat_region	Unknown
TE_homo_958	scaffold_2	+	136039	136494	repeat_region	Unknown
TE_homo_959	scaffold_2	-	140436	141060	CACTA_TIR_transposon	DNA/DTC
TE_homo_960	scaffold_2	-	141837	142147	CACTA_TIR_transposon	DNA/DTC
TE_homo_961	scaffold_2	-	142598	142743	polinton	DNA/Maverick
TE_homo_962	scaffold_2	-	142905	144689	repeat_region	Unknown
TE_homo_963	scaffold_2	+	144700	145015	repeat_region	Unknown
TE_homo_964	scaffold_2	-	144941	145082	Mutator_TIR_transposon	DNA/DTM
TE_homo_965	scaffold_2	-	145130	145246	Mutator_TIR_transposon	DNA/DTM
TE_homo_966	scaffold_2	-	145230	145512	repeat_region	Unknown
TE_homo_967	scaffold_2	-	145489	146405	repeat_region	Unknown
TE_homo_968	scaffold_2	-	147724	148408	repeat_region	Unknown
TE_homo_969	scaffold_2	+	148406	148594	Mutator_TIR_transposon	DNA/DTM
TE_homo_970	scaffold_2	-	148427	148619	Mutator_TIR_transposon	DNA/DTM
TE_homo_971	scaffold_2	+	148611	152922	repeat_region	Unknown
TE_homo_972	scaffold_2	-	152624	153455	repeat_region	Unknown
TE_homo_973	scaffold_2	-	153820	155834	repeat_region	Unknown
TE_homo_974	scaffold_2	+	154959	155938	repeat_region	Unknown
TE_homo_975	scaffold_2	+	156276	156731	repeat_region	Unknown
TE_homo_976	scaffold_2	-	160663	161296	CACTA_TIR_transposon	DNA/DTC
TE_homo_977	scaffold_2	-	162073	162384	CACTA_TIR_transposon	DNA/DTC
TE_homo_978	scaffold_2	-	162835	162990	polinton	DNA/Maverick
TE_homo_979	scaffold_2	-	163150	164933	repeat_region	Unknown
TE_homo_980	scaffold_2	+	164944	165262	repeat_region	Unknown
TE_homo_981	scaffold_2	-	165188	165329	Mutator_TIR_transposon	DNA/DTM
TE_homo_982	scaffold_2	-	165377	165497	Mutator_TIR_transposon	DNA/DTM
TE_homo_983	scaffold_2	+	165396	165525	repeat_region	Unknown
TE_homo_984	scaffold_2	-	165481	165784	repeat_region	Unknown
TE_homo_985	scaffold_2	-	165761	166680	repeat_region	Unknown
TE_homo_986	scaffold_2	-	168003	168687	repeat_region	Unknown
TE_homo_987	scaffold_2	+	168685	168873	Mutator_TIR_transposon	DNA/DTM
TE_homo_988	scaffold_2	+	168893	173212	repeat_region	Unknown
TE_homo_989	scaffold_2	-	173259	173755	repeat_region	Unknown
TE_homo_990	scaffold_2	-	174120	176069	repeat_region	Unknown
TE_homo_991	scaffold_2	+	175188	176174	repeat_region	Unknown
TE_homo_992	scaffold_2	+	176536	177030	repeat_region	Unknown
TE_homo_993	scaffold_2	-	180972	181606	CACTA_TIR_transposon	DNA/DTC
TE_homo_994	scaffold_2	-	182372	182681	CACTA_TIR_transposon	DNA/DTC
TE_homo_995	scaffold_2	-	183132	183286	polinton	DNA/Maverick
TE_homo_996	scaffold_2	-	183446	185227	repeat_region	Unknown
TE_homo_997	scaffold_2	+	185238	185557	repeat_region	Unknown
TE_homo_998	scaffold_2	-	185482	185624	Mutator_TIR_transposon	DNA/DTM
TE_homo_999	scaffold_2	-	185672	185793	Mutator_TIR_transposon	DNA/DTM
TE_homo_1000	scaffold_2	+	185691	185821	repeat_region	Unknown
TE_homo_1001	scaffold_2	-	185777	186078	repeat_region	Unknown
TE_homo_1002	scaffold_2	+	186811	187298	repeat_region	Unknown
TE_homo_1003	scaffold_2	+	189035	192301	LINE_element	LINE
TE_homo_1004	scaffold_2	-	192380	193201	DNA_transposon	DNA
TE_homo_1005	scaffold_2	-	193324	193610	DNA_transposon	DNA
TE_homo_1006	scaffold_2	+	193647	193765	Mutator_TIR_transposon	DNA/DTM
TE_homo_1007	scaffold_2	-	193794	194964	DNA_transposon	DNA
TE_homo_1008	scaffold_2	-	203417	203875	Mutator_TIR_transposon	DNA/DTM
TE_homo_1009	scaffold_2	+	228148	228411	Mutator_TIR_transposon	DNA/DTM
TE_homo_1010	scaffold_2	-	228823	229119	LINE_element	LINE
TE_homo_1011	scaffold_2	-	249426	249520	Mutator_TIR_transposon	DNA/DTM
TE_homo_1012	scaffold_2	-	251013	251111	repeat_region	Unknown
TE_homo_1013	scaffold_2	-	252070	252464	repeat_region	Unknown
TE_homo_1014	scaffold_2	-	253321	253539	repeat_region	Unknown
TE_homo_1015	scaffold_2	-	253590	253671	repeat_region	Unknown
TE_homo_1016	scaffold_2	-	253639	254321	repeat_region	Unknown
TE_homo_1017	scaffold_2	+	254807	255029	LINE_element	LINE
TE_homo_1018	scaffold_2	+	255026	257555	DNA_transposon	DNA
TE_homo_1019	scaffold_2	+	257845	258300	LINE_element	LINE
TE_homo_1020	scaffold_2	-	258305	258900	repeat_region	Unknown
TE_homo_1021	scaffold_2	-	258895	258992	DNA_transposon	DNA
TE_homo_1022	scaffold_2	-	258904	259035	repeat_region	Unknown
TE_homo_1023	scaffold_2	+	259628	260283	CACTA_TIR_transposon	DNA/DTC
TE_homo_1024	scaffold_2	-	260347	260850	repeat_region	Unknown
TE_homo_1025	scaffold_2	+	261073	261277	repeat_region	Unknown
TE_homo_1026	scaffold_2	-	262495	263177	repeat_region	Unknown
TE_homo_1027	scaffold_2	+	263175	263386	Mutator_TIR_transposon	DNA/DTM
TE_homo_1028	scaffold_2	+	263383	267710	repeat_region	Unknown
TE_homo_1029	scaffold_2	-	267412	268252	repeat_region	Unknown
TE_homo_1030	scaffold_2	+	269601	269881	LTR_retrotransposon	LTR/unknown
TE_homo_1031	scaffold_2	+	274968	275066	repeat_region	Unknown
TE_homo_1032	scaffold_2	-	275349	275434	Mutator_TIR_transposon	DNA/DTM
TE_homo_1033	scaffold_2	-	275442	275624	repeat_region	Unknown
TE_homo_1034	scaffold_2	+	275674	276430	repeat_region	Unknown
TE_homo_1035	scaffold_2	-	276430	276664	LINE_element	LINE
TE_homo_1036	scaffold_2	-	276722	277100	CACTA_TIR_transposon	DNA/DTC
TE_homo_1037	scaffold_2	-	277446	278194	CACTA_TIR_transposon	DNA/DTC
TE_homo_1038	scaffold_2	-	279311	283803	repeat_region	Unknown
TE_homo_1039	scaffold_2	-	283800	284011	Mutator_TIR_transposon	DNA/DTM
TE_homo_1040	scaffold_2	+	284009	284691	repeat_region	Unknown
TE_homo_1041	scaffold_2	-	285909	286113	repeat_region	Unknown
TE_homo_1042	scaffold_2	+	286359	286837	repeat_region	Unknown
TE_homo_1043	scaffold_2	-	286903	287559	CACTA_TIR_transposon	DNA/DTC
TE_homo_1044	scaffold_2	+	288152	288286	repeat_region	Unknown
TE_homo_1045	scaffold_2	+	288198	288295	DNA_transposon	DNA
TE_homo_1046	scaffold_2	+	288290	288878	repeat_region	Unknown
TE_homo_1047	scaffold_2	-	288883	289339	LINE_element	LINE
TE_homo_1048	scaffold_2	-	289632	292161	DNA_transposon	DNA
TE_homo_1049	scaffold_2	-	292158	292382	LINE_element	LINE
TE_homo_1050	scaffold_2	+	292868	293564	repeat_region	Unknown
TE_homo_1051	scaffold_2	+	293532	293613	repeat_region	Unknown
TE_homo_1052	scaffold_2	+	293664	293882	repeat_region	Unknown
TE_homo_1053	scaffold_2	+	294734	295128	repeat_region	Unknown
TE_homo_1054	scaffold_2	+	296090	296188	repeat_region	Unknown
TE_homo_1055	scaffold_2	-	299180	299375	Mutator_TIR_transposon	DNA/DTM
TE_homo_1056	scaffold_2	-	302606	302864	Mutator_TIR_transposon	DNA/DTM
TE_struc_24	scaffold_2	.	308667	308763	CACTA_TIR_transposon	MITE/DTC
TE_homo_1057	scaffold_2	+	333638	333737	repeat_region	Unknown
TE_homo_1058	scaffold_2	+	333764	333897	Mutator_TIR_transposon	DNA/DTM
TE_homo_1059	scaffold_2	+	345741	345854	Mutator_TIR_transposon	DNA/DTM
TE_homo_1060	scaffold_2	-	353347	353704	Mutator_TIR_transposon	DNA/DTM
TE_homo_1061	scaffold_2	+	370387	370598	LTR_retrotransposon	LTR/unknown
TE_homo_1062	scaffold_2	-	370516	370607	Mutator_TIR_transposon	DNA/DTM
TE_homo_1063	scaffold_2	+	371956	372047	Mutator_TIR_transposon	DNA/DTM
TE_homo_1064	scaffold_2	+	375894	375985	Mutator_TIR_transposon	DNA/DTM
TE_homo_1065	scaffold_2	+	377928	378035	Mutator_TIR_transposon	DNA/DTM
TE_homo_1066	scaffold_2	-	383364	383656	Mutator_TIR_transposon	DNA/DTM
TE_homo_1067	scaffold_2	-	385097	385202	LTR_retrotransposon	LTR/unknown
TE_struc_25	scaffold_2	.	385203	388233	Mutator_TIR_transposon	DNA/DTM
TE_homo_1068	scaffold_2	+	388234	388339	LTR_retrotransposon	LTR/unknown
TE_homo_1069	scaffold_2	+	409158	409250	Mutator_TIR_transposon	DNA/DTM
TE_struc_26	scaffold_2	.	423281	423796	PIF_Harbinger_TIR_transposon	MITE/DTH
TE_homo_1070	scaffold_2	+	453831	453933	Mutator_TIR_transposon	MITE/DTM
TE_homo_1071	scaffold_2	-	453884	454108	Mutator_TIR_transposon	DNA/DTM
TE_homo_1072	scaffold_2	-	458788	458867	repeat_region	Unknown
TE_homo_1073	scaffold_2	+	485431	485770	Mutator_TIR_transposon	DNA/DTM
TE_homo_1074	scaffold_2	+	506863	506958	Mutator_TIR_transposon	DNA/DTM
TE_homo_1075	scaffold_2	+	506995	507132	Mutator_TIR_transposon	DNA/DTM
TE_homo_1076	scaffold_2	-	507159	507271	Mutator_TIR_transposon	MITE/DTM
TE_homo_1077	scaffold_2	-	510195	510415	Mutator_TIR_transposon	DNA/DTM
TE_homo_1078	scaffold_2	+	531555	531783	LTR_retrotransposon	LTR/unknown
TE_homo_1079	scaffold_2	+	549657	549845	repeat_region	Unknown
TE_homo_1080	scaffold_2	+	549896	550081	repeat_region	Unknown
TE_homo_1081	scaffold_2	+	550236	550508	DNA_transposon	DNA
TE_homo_1082	scaffold_2	+	550437	550534	repeat_region	Unknown
TE_homo_1083	scaffold_2	+	552803	553210	polinton	DNA/Maverick
TE_homo_1084	scaffold_2	+	554557	555150	repeat_region	Unknown
TE_homo_1085	scaffold_2	+	555151	555471	polinton	DNA/Maverick
TE_homo_1086	scaffold_2	-	555689	556593	repeat_region	Unknown
TE_homo_1087	scaffold_2	-	556596	556736	repeat_region	Unknown
TE_homo_1088	scaffold_2	-	556741	557807	polinton	DNA/Maverick
TE_homo_1089	scaffold_2	-	557810	557968	polinton	DNA/Maverick
TE_homo_1090	scaffold_2	-	557969	560427	polinton	DNA/Maverick
TE_homo_1091	scaffold_2	-	560426	560595	repeat_region	Unknown
TE_homo_1092	scaffold_2	-	560594	561523	polinton	DNA/Maverick
TE_homo_1093	scaffold_2	-	561351	561697	repeat_region	Unknown
TE_homo_1094	scaffold_2	+	565331	565952	repeat_region	Unknown
TE_homo_1095	scaffold_2	+	565519	566175	polinton	DNA/Maverick
TE_homo_1096	scaffold_2	+	566187	567217	polinton	DNA/Maverick
TE_homo_1097	scaffold_2	+	567238	567396	polinton	DNA/Maverick
TE_homo_1098	scaffold_2	+	567409	568450	polinton	DNA/Maverick
TE_homo_1099	scaffold_2	+	568472	569435	polinton	DNA/Maverick
TE_homo_1100	scaffold_2	+	569612	569823	repeat_region	Unknown
TE_homo_1101	scaffold_2	+	570629	571588	polinton	DNA/Maverick
TE_homo_1102	scaffold_2	+	571835	573007	polinton	DNA/Maverick
TE_homo_1103	scaffold_2	-	572910	573029	repeat_region	Unknown
TE_homo_1104	scaffold_2	-	585707	586251	Mutator_TIR_transposon	DNA/DTM
TE_homo_1105	scaffold_2	+	613841	614009	Mutator_TIR_transposon	DNA/DTM
TE_homo_1106	scaffold_2	-	685220	687315	polinton	DNA/Maverick
TE_homo_1107	scaffold_2	-	687451	687607	repeat_region	Unknown
TE_homo_1108	scaffold_2	-	687688	688500	polinton	DNA/Maverick
TE_homo_1109	scaffold_2	+	689250	689867	CACTA_TIR_transposon	DNA/DTC
TE_homo_1110	scaffold_2	+	690660	690875	CACTA_TIR_transposon	DNA/DTC
TE_homo_1111	scaffold_2	-	690876	691036	Mutator_TIR_transposon	DNA/DTM
TE_homo_1112	scaffold_2	+	691176	691469	Mutator_TIR_transposon	DNA/DTM
TE_homo_1113	scaffold_2	-	691470	691685	CACTA_TIR_transposon	DNA/DTC
TE_homo_1114	scaffold_2	-	692468	693072	CACTA_TIR_transposon	DNA/DTC
TE_struc_27	scaffold_2	.	714232	716335	Mutator_TIR_transposon	DNA/DTM
TE_homo_1115	scaffold_2	-	720060	720149	repeat_region	Unknown
TE_homo_1116	scaffold_2	+	726977	727575	CACTA_TIR_transposon	DNA/DTC
TE_homo_1117	scaffold_2	+	728368	728581	CACTA_TIR_transposon	DNA/DTC
TE_homo_1118	scaffold_2	-	728583	728876	Mutator_TIR_transposon	DNA/DTM
TE_homo_1119	scaffold_2	-	728910	729047	repeat_region	Unknown
TE_homo_1120	scaffold_2	+	728982	729159	Mutator_TIR_transposon	DNA/DTM
TE_homo_1121	scaffold_2	-	729146	729361	CACTA_TIR_transposon	DNA/DTC
TE_homo_1122	scaffold_2	-	730154	730773	CACTA_TIR_transposon	DNA/DTC
TE_homo_1123	scaffold_2	+	731524	732336	polinton	DNA/Maverick
TE_homo_1124	scaffold_2	+	732709	734689	polinton	DNA/Maverick
TE_homo_1125	scaffold_2	+	734671	734804	polinton	DNA/Maverick
TE_homo_1126	scaffold_2	+	738908	739288	LTR_retrotransposon	LTR/unknown
TE_homo_1127	scaffold_2	-	738967	739345	Mutator_TIR_transposon	DNA/DTM
TE_homo_1128	scaffold_2	-	741036	741138	Mutator_TIR_transposon	DNA/DTM
TE_homo_1129	scaffold_2	-	749726	750063	Mutator_TIR_transposon	DNA/DTM
TE_homo_1130	scaffold_2	+	790208	790305	LTR_retrotransposon	LTR/unknown
TE_homo_1131	scaffold_2	+	795125	795388	Mutator_TIR_transposon	DNA/DTM
TE_homo_1132	scaffold_2	+	811955	812151	repeat_region	Unknown
TE_homo_1133	scaffold_2	-	813080	813272	repeat_region	Unknown
TE_homo_1134	scaffold_2	-	814397	814660	Mutator_TIR_transposon	DNA/DTM
TE_homo_1135	scaffold_2	-	828913	829243	Mutator_TIR_transposon	DNA/DTM
TE_homo_1136	scaffold_2	+	830524	830855	Mutator_TIR_transposon	DNA/DTM
TE_homo_1137	scaffold_2	-	833651	833861	Mutator_TIR_transposon	DNA/DTM
TE_homo_1138	scaffold_2	-	834055	834412	Copia_LTR_retrotransposon	LTR/Copia
TE_homo_1139	scaffold_2	+	837360	837554	Mutator_TIR_transposon	DNA/DTM
TE_homo_1140	scaffold_2	-	839807	840161	Mutator_TIR_transposon	DNA/DTM
TE_homo_1141	scaffold_2	+	860416	860581	Mutator_TIR_transposon	DNA/DTM
TE_homo_1142	scaffold_2	+	865957	866173	Mutator_TIR_transposon	DNA/DTM
TE_homo_1143	scaffold_2	+	871215	871350	DNA_transposon	DNA
TE_homo_1144	scaffold_2	+	873586	873987	LTR_retrotransposon	LTR/unknown
TE_homo_1145	scaffold_2	+	874008	874150	LTR_retrotransposon	LTR/unknown
TE_homo_1146	scaffold_2	-	874293	874507	repeat_region	Unknown
TE_homo_1147	scaffold_2	+	874612	874755	Mutator_TIR_transposon	DNA/DTM
TE_homo_1148	scaffold_2	+	874985	875120	DNA_transposon	DNA
TE_homo_1149	scaffold_2	+	877372	877917	LTR_retrotransposon	LTR/unknown
TE_homo_1150	scaffold_2	-	878051	878270	repeat_region	Unknown
TE_homo_1151	scaffold_2	+	902264	902511	Mutator_TIR_transposon	DNA/DTM
TE_homo_1152	scaffold_2	+	903566	903664	repeat_region	Unknown
TE_homo_1153	scaffold_2	-	910867	910950	repeat_region	Unknown
TE_homo_1154	scaffold_2	+	911507	911605	repeat_region	Unknown
TE_homo_1155	scaffold_2	+	923535	923714	Mutator_TIR_transposon	DNA/DTM
TE_homo_1156	scaffold_2	-	923669	923759	Mutator_TIR_transposon	MITE/DTM
TE_homo_1157	scaffold_2	+	928023	928116	repeat_region	Unknown
TE_homo_1158	scaffold_2	-	928133	928482	CACTA_TIR_transposon	DNA/DTC
TE_homo_1159	scaffold_2	-	929175	929662	CACTA_TIR_transposon	DNA/DTC
TE_homo_1160	scaffold_2	+	930245	930338	repeat_region	Unknown
TE_homo_1161	scaffold_2	-	930355	930704	CACTA_TIR_transposon	DNA/DTC
TE_homo_1162	scaffold_2	-	931499	932010	CACTA_TIR_transposon	DNA/DTC
TE_homo_1163	scaffold_2	+	932677	933559	repeat_region	Unknown
TE_homo_1164	scaffold_2	-	933631	934023	LINE_element	LINE
TE_homo_1165	scaffold_2	-	934121	934227	Mutator_TIR_transposon	DNA/DTM
TE_homo_1166	scaffold_2	+	934210	934849	repeat_region	Unknown
TE_homo_1167	scaffold_2	+	934994	935305	polinton	DNA/Maverick
TE_homo_1168	scaffold_2	+	935316	935419	repeat_region	Unknown
TE_homo_1169	scaffold_2	+	935516	935956	repeat_region	Unknown
TE_homo_1170	scaffold_2	-	936130	936662	repeat_region	Unknown
TE_homo_1171	scaffold_2	+	936406	936748	repeat_region	Unknown
TE_homo_1172	scaffold_2	-	937190	937509	CACTA_TIR_transposon	DNA/DTC
TE_homo_1173	scaffold_2	+	937439	938635	repeat_region	Unknown
TE_homo_1174	scaffold_2	-	938629	938788	repeat_region	Unknown
TE_homo_1175	scaffold_2	+	938782	938976	repeat_region	Unknown
TE_homo_1176	scaffold_2	-	939279	939495	repeat_region	Unknown
TE_homo_1177	scaffold_2	-	939530	939769	Mutator_TIR_transposon	DNA/DTM
TE_homo_1178	scaffold_2	-	947253	947423	Mutator_TIR_transposon	DNA/DTM
TE_homo_1179	scaffold_2	-	947436	947548	LTR_retrotransposon	LTR/unknown
TE_homo_1180	scaffold_2	+	976182	976606	Mutator_TIR_transposon	DNA/DTM
TE_homo_1181	scaffold_2	+	992662	993011	LTR_retrotransposon	LTR/unknown
TE_homo_1182	scaffold_2	+	1000914	1001263	LTR_retrotransposon	LTR/unknown
TE_homo_1183	scaffold_2	+	1015253	1015469	Mutator_TIR_transposon	DNA/DTM
TE_homo_1184	scaffold_2	-	1019055	1019290	LTR_retrotransposon	LTR/unknown
TE_homo_1185	scaffold_2	+	1027868	1029026	repeat_region	Unknown
TE_homo_1186	scaffold_2	+	1029613	1029982	repeat_region	Unknown
TE_homo_1187	scaffold_2	+	1030859	1031609	repeat_region	Unknown
TE_homo_1188	scaffold_2	-	1040439	1040643	DNA_transposon	DNA
TE_homo_1189	scaffold_2	-	1047245	1047370	repeat_region	Unknown
TE_homo_1190	scaffold_2	+	1047423	1047507	repeat_region	Unknown
TE_homo_1191	scaffold_2	-	1047481	1047940	Mutator_TIR_transposon	DNA/DTM
TE_homo_1192	scaffold_2	-	1067554	1068086	Mutator_TIR_transposon	DNA/DTM
TE_homo_1193	scaffold_2	+	1068325	1068655	Mutator_TIR_transposon	DNA/DTM
TE_homo_1194	scaffold_2	+	1071243	1071784	Mutator_TIR_transposon	DNA/DTM
TE_homo_1195	scaffold_2	-	1099036	1099496	Mutator_TIR_transposon	DNA/DTM
TE_homo_1196	scaffold_2	-	1115409	1115934	Mutator_TIR_transposon	DNA/DTM
TE_homo_1197	scaffold_2	+	1123319	1123398	repeat_region	Unknown
TE_homo_1198	scaffold_2	-	1134544	1134996	Mutator_TIR_transposon	DNA/DTM
TE_homo_1199	scaffold_2	-	1136281	1136360	repeat_region	Unknown
TE_homo_1200	scaffold_2	-	1136689	1137051	LTR_retrotransposon	LTR/unknown
TE_homo_1201	scaffold_2	+	1138803	1139159	LTR_retrotransposon	LTR/unknown
TE_homo_1202	scaffold_2	-	1139918	1140276	LTR_retrotransposon	LTR/unknown
TE_homo_1203	scaffold_2	+	1152922	1153422	Mutator_TIR_transposon	DNA/DTM
TE_homo_1204	scaffold_2	-	1156822	1157037	repeat_region	Unknown
TE_homo_1205	scaffold_2	+	1175640	1175768	Mutator_TIR_transposon	DNA/DTM
TE_homo_1206	scaffold_2	+	1195275	1195454	LTR_retrotransposon	LTR/unknown
TE_homo_1207	scaffold_2	-	1195513	1195904	repeat_region	Unknown
TE_homo_1208	scaffold_2	+	1195748	1195962	repeat_region	Unknown
TE_homo_1209	scaffold_2	+	1196124	1196233	repeat_region	Unknown
TE_homo_1210	scaffold_2	-	1198461	1199070	DNA_transposon	DNA
TE_homo_1211	scaffold_2	-	1199053	1199207	repeat_region	Unknown
TE_homo_1212	scaffold_2	+	1199840	1200184	Mutator_TIR_transposon	DNA/DTM
TE_struc_28	scaffold_2	.	1200185	1202157	PIF_Harbinger_TIR_transposon	DNA/DTH
TE_homo_1213	scaffold_2	-	1202158	1202315	Mutator_TIR_transposon	DNA/DTM
TE_homo_1214	scaffold_2	+	1203978	1204766	repeat_region	Unknown
TE_homo_1215	scaffold_2	+	1204965	1205136	repeat_region	Unknown
TE_homo_1216	scaffold_2	-	1205138	1205636	polinton	DNA/Maverick
TE_homo_1217	scaffold_2	-	1205197	1206045	repeat_region	Unknown
TE_homo_1218	scaffold_2	+	1206028	1206387	Mutator_TIR_transposon	DNA/DTM
TE_homo_1219	scaffold_2	-	1206412	1206768	repeat_region	Unknown
TE_homo_1220	scaffold_2	-	1206763	1206852	repeat_region	Unknown
TE_homo_1221	scaffold_2	+	1206809	1208212	repeat_region	Unknown
TE_homo_1222	scaffold_2	-	1208212	1208441	LINE_element	LINE
TE_homo_1223	scaffold_2	-	1208508	1208773	CACTA_TIR_transposon	DNA/DTC
TE_homo_1224	scaffold_2	-	1209270	1209915	CACTA_TIR_transposon	DNA/DTC
TE_homo_1225	scaffold_2	-	1210455	1212569	repeat_region	Unknown
TE_homo_1226	scaffold_2	+	1212560	1213128	repeat_region	Unknown
TE_homo_1227	scaffold_2	+	1213326	1213518	repeat_region	Unknown
TE_homo_1228	scaffold_2	+	1213792	1214006	repeat_region	Unknown
TE_homo_1229	scaffold_2	+	1213969	1214254	CACTA_TIR_transposon	DNA/DTC
TE_homo_1230	scaffold_2	+	1214321	1214550	LINE_element	LINE
TE_homo_1231	scaffold_2	-	1214550	1215524	repeat_region	Unknown
TE_homo_1232	scaffold_2	+	1214928	1216688	repeat_region	Unknown
TE_homo_1233	scaffold_2	+	1216946	1217594	repeat_region	Unknown
TE_homo_1234	scaffold_2	+	1218157	1218562	repeat_region	Unknown
TE_homo_1235	scaffold_2	+	1219433	1220725	repeat_region	Unknown
TE_homo_1236	scaffold_2	+	1220935	1221757	repeat_region	Unknown
TE_homo_1237	scaffold_2	+	1221532	1222333	polinton	DNA/Maverick
TE_homo_1238	scaffold_2	+	1222343	1222447	repeat_region	Unknown
TE_homo_1239	scaffold_2	+	1222479	1226514	repeat_region	Unknown
TE_homo_1240	scaffold_2	+	1227048	1228042	CACTA_TIR_transposon	DNA/DTC
TE_homo_1241	scaffold_2	+	1228207	1228732	CACTA_TIR_transposon	DNA/DTC
TE_homo_1242	scaffold_2	-	1228740	1228919	repeat_region	Unknown
TE_homo_1243	scaffold_2	-	1230673	1230816	repeat_region	Unknown
TE_homo_1244	scaffold_2	-	1230947	1231485	repeat_region	Unknown
TE_homo_1245	scaffold_2	-	1253643	1253813	LTR_retrotransposon	LTR/unknown
TE_homo_1246	scaffold_2	-	1257560	1257677	Mutator_TIR_transposon	DNA/DTM
TE_homo_1247	scaffold_2	+	1257678	1257868	LTR_retrotransposon	LTR/unknown
TE_homo_1248	scaffold_2	-	1266950	1267077	LTR_retrotransposon	LTR/unknown
TE_homo_1249	scaffold_2	-	1266991	1267164	Mutator_TIR_transposon	DNA/DTM
TE_homo_1250	scaffold_2	-	1272615	1272715	CACTA_TIR_transposon	DNA/DTC
TE_homo_1251	scaffold_2	+	1279036	1279122	repeat_region	Unknown
TE_homo_1252	scaffold_2	-	1281946	1282044	CACTA_TIR_transposon	DNA/DTC
TE_homo_1253	scaffold_2	-	1317445	1317550	CACTA_TIR_transposon	DNA/DTC
TE_homo_1254	scaffold_2	-	1321694	1321955	repeat_region	Unknown
TE_homo_1255	scaffold_2	-	1322712	1322854	repeat_region	Unknown
TE_homo_1256	scaffold_2	+	1322994	1323173	repeat_region	Unknown
TE_homo_1257	scaffold_2	-	1323181	1323729	CACTA_TIR_transposon	DNA/DTC
TE_homo_1258	scaffold_2	-	1323894	1324888	CACTA_TIR_transposon	DNA/DTC
TE_homo_1259	scaffold_2	+	1325784	1325964	repeat_region	Unknown
TE_homo_1260	scaffold_2	-	1325972	1326325	CACTA_TIR_transposon	DNA/DTC
TE_homo_1261	scaffold_2	-	1326288	1326502	repeat_region	Unknown
TE_homo_1262	scaffold_2	-	1326776	1326968	repeat_region	Unknown
TE_homo_1263	scaffold_2	-	1327171	1327739	repeat_region	Unknown
TE_homo_1264	scaffold_2	+	1327730	1329832	repeat_region	Unknown
TE_homo_1265	scaffold_2	+	1330380	1331027	CACTA_TIR_transposon	DNA/DTC
TE_homo_1266	scaffold_2	+	1331524	1331794	CACTA_TIR_transposon	DNA/DTC
TE_homo_1267	scaffold_2	+	1331861	1332091	LINE_element	LINE
TE_homo_1268	scaffold_2	-	1332091	1333495	repeat_region	Unknown
TE_homo_1269	scaffold_2	+	1333452	1333541	repeat_region	Unknown
TE_homo_1270	scaffold_2	+	1333536	1333877	repeat_region	Unknown
TE_homo_1271	scaffold_2	-	1333902	1334260	Mutator_TIR_transposon	DNA/DTM
TE_homo_1272	scaffold_2	+	1334245	1334644	repeat_region	Unknown
TE_homo_1273	scaffold_2	+	1335026	1335154	repeat_region	Unknown
TE_homo_1274	scaffold_2	+	1335406	1335661	repeat_region	Unknown
TE_homo_1275	scaffold_2	+	1335913	1336046	polinton	DNA/Maverick
TE_homo_1276	scaffold_2	+	1336170	1336422	polinton	DNA/Maverick
TE_homo_1277	scaffold_2	-	1336424	1336596	repeat_region	Unknown
TE_homo_1278	scaffold_2	-	1336795	1337583	repeat_region	Unknown
TE_homo_1279	scaffold_2	+	1339246	1339403	Mutator_TIR_transposon	DNA/DTM
TE_homo_1280	scaffold_2	-	1339404	1341376	PIF_Harbinger_TIR_transposon	DNA/DTH
TE_homo_1281	scaffold_2	-	1341377	1341718	Mutator_TIR_transposon	DNA/DTM
TE_homo_1282	scaffold_2	+	1342354	1342518	repeat_region	Unknown
TE_homo_1283	scaffold_2	+	1342501	1343127	DNA_transposon	DNA
TE_homo_1284	scaffold_2	+	1343191	1343277	repeat_region	Unknown
TE_homo_1285	scaffold_2	+	1353394	1353588	LTR_retrotransposon	LTR/unknown
TE_homo_1286	scaffold_2	-	1355232	1355811	Mutator_TIR_transposon	DNA/DTM
TE_homo_1287	scaffold_2	-	1363584	1363708	Mutator_TIR_transposon	DNA/DTM
TE_homo_1288	scaffold_2	-	1365970	1366240	Mutator_TIR_transposon	DNA/DTM
TE_homo_1289	scaffold_2	-	1370764	1371303	repeat_region	Unknown
TE_homo_1290	scaffold_2	+	1371209	1372131	repeat_region	Unknown
TE_homo_1291	scaffold_2	+	1372325	1372510	repeat_region	Unknown
TE_homo_1292	scaffold_2	+	1372570	1376366	repeat_region	Unknown
TE_homo_1293	scaffold_2	+	1376437	1376744	repeat_region	Unknown
TE_homo_1294	scaffold_2	-	1376690	1376818	repeat_region	Unknown
TE_homo_1295	scaffold_2	+	1376728	1376854	Mutator_TIR_transposon	DNA/DTM
TE_homo_1296	scaffold_2	-	1376907	1377286	repeat_region	Unknown
TE_homo_1297	scaffold_2	+	1377182	1377300	repeat_region	Unknown
TE_homo_1298	scaffold_2	+	1377299	1379065	repeat_region	Unknown
TE_homo_1299	scaffold_2	+	1379225	1379380	polinton	DNA/Maverick
TE_homo_1300	scaffold_2	+	1379831	1380155	CACTA_TIR_transposon	DNA/DTC
TE_homo_1301	scaffold_2	+	1380902	1381644	CACTA_TIR_transposon	DNA/DTC
TE_homo_1302	scaffold_2	+	1381645	1381821	repeat_region	Unknown
TE_homo_1303	scaffold_2	-	1382150	1382678	repeat_region	Unknown
TE_homo_1304	scaffold_2	+	1382584	1383503	repeat_region	Unknown
TE_homo_1305	scaffold_2	+	1383702	1383881	repeat_region	Unknown
TE_homo_1306	scaffold_2	+	1383941	1387745	repeat_region	Unknown
TE_homo_1307	scaffold_2	-	1387703	1387916	repeat_region	Unknown
TE_homo_1308	scaffold_2	+	1387816	1388119	repeat_region	Unknown
TE_homo_1309	scaffold_2	-	1388075	1388193	repeat_region	Unknown
TE_homo_1310	scaffold_2	+	1388103	1388229	Mutator_TIR_transposon	DNA/DTM
TE_homo_1311	scaffold_2	-	1388282	1388662	repeat_region	Unknown
TE_homo_1312	scaffold_2	+	1388557	1388675	repeat_region	Unknown
TE_homo_1313	scaffold_2	+	1388651	1390437	repeat_region	Unknown
TE_homo_1314	scaffold_2	+	1390595	1390749	polinton	DNA/Maverick
TE_homo_1315	scaffold_2	+	1391200	1391511	CACTA_TIR_transposon	DNA/DTC
TE_homo_1316	scaffold_2	+	1392270	1393012	CACTA_TIR_transposon	DNA/DTC
TE_homo_1317	scaffold_2	+	1393013	1393208	repeat_region	Unknown
TE_homo_1318	scaffold_2	-	1393523	1394043	repeat_region	Unknown
TE_homo_1319	scaffold_2	-	1397505	1397850	Mutator_TIR_transposon	DNA/DTM
TE_homo_1320	scaffold_2	+	1398622	1398877	Mutator_TIR_transposon	DNA/DTM
TE_homo_1321	scaffold_2	+	1406847	1406934	repeat_region	Unknown
TE_homo_1322	scaffold_2	-	1409796	1410149	Mutator_TIR_transposon	DNA/DTM
TE_homo_1323	scaffold_2	+	1411139	1411485	Mutator_TIR_transposon	DNA/DTM
TE_homo_1324	scaffold_2	+	1433019	1433384	Mutator_TIR_transposon	DNA/DTM
TE_homo_1325	scaffold_2	-	1433449	1433663	DNA_transposon	DNA
TE_homo_1326	scaffold_2	+	1433638	1434083	Mutator_TIR_transposon	DNA/DTM
TE_homo_1327	scaffold_2	+	1453209	1453559	Mutator_TIR_transposon	DNA/DTM
TE_homo_1328	scaffold_2	+	1471888	1472034	repeat_region	Unknown
TE_homo_1329	scaffold_2	-	1473438	1473621	repeat_region	Unknown
TE_homo_1330	scaffold_2	+	1473622	1476005	repeat_region	Unknown
TE_homo_1331	scaffold_2	-	1477452	1477531	polinton	DNA/Maverick
TE_homo_1332	scaffold_2	+	1477498	1478637	DNA_transposon	DNA
TE_homo_1333	scaffold_2	+	1478761	1479280	repeat_region	Unknown
TE_homo_1334	scaffold_2	+	1479281	1479642	Mutator_TIR_transposon	DNA/DTM
TE_homo_1335	scaffold_2	-	1479664	1479930	repeat_region	Unknown
TE_homo_1336	scaffold_2	-	1489907	1489993	repeat_region	Unknown
TE_homo_1337	scaffold_2	-	1489931	1490146	DNA_transposon	DNA
TE_homo_1338	scaffold_2	-	1521700	1521914	Mutator_TIR_transposon	DNA/DTM
TE_homo_1339	scaffold_2	-	1534215	1534441	LTR_retrotransposon	LTR/unknown
TE_homo_1340	scaffold_2	+	1536151	1536241	LTR_retrotransposon	LTR/unknown
TE_homo_1341	scaffold_2	-	1536642	1536734	repeat_region	Unknown
TE_homo_1342	scaffold_2	-	1539063	1539636	Mutator_TIR_transposon	DNA/DTM
TE_homo_1343	scaffold_2	-	1550954	1551356	Mutator_TIR_transposon	DNA/DTM
TE_homo_1344	scaffold_2	+	1559697	1559855	Mutator_TIR_transposon	DNA/DTM
TE_homo_1345	scaffold_2	-	1577542	1577639	Mutator_TIR_transposon	DNA/DTM
TE_homo_1346	scaffold_2	+	1605160	1605254	Mutator_TIR_transposon	MITE/DTM
TE_homo_1347	scaffold_2	-	1609224	1609438	CACTA_TIR_transposon	DNA/DTC
TE_homo_1348	scaffold_2	-	1610191	1610472	CACTA_TIR_transposon	DNA/DTC
TE_homo_1349	scaffold_2	+	1610476	1610592	CACTA_TIR_transposon	DNA/DTC
TE_homo_1350	scaffold_2	+	1616285	1616436	Mutator_TIR_transposon	DNA/DTM
TE_homo_1351	scaffold_2	-	1628557	1628788	LTR_retrotransposon	LTR/unknown
TE_homo_1352	scaffold_2	+	1629898	1630095	LTR_retrotransposon	LTR/unknown
TE_homo_1353	scaffold_2	-	1655429	1655883	Mutator_TIR_transposon	DNA/DTM
TE_homo_1354	scaffold_2	-	1661327	1661776	Mutator_TIR_transposon	DNA/DTM
TE_homo_1355	scaffold_2	+	1732245	1732619	Mutator_TIR_transposon	DNA/DTM
TE_homo_1356	scaffold_2	-	1761887	1762466	Mutator_TIR_transposon	DNA/DTM
TE_homo_1357	scaffold_2	-	1762964	1763491	Mutator_TIR_transposon	DNA/DTM
TE_homo_1358	scaffold_2	-	1768568	1768943	Mutator_TIR_transposon	DNA/DTM
TE_homo_1359	scaffold_2	-	1782919	1783245	Mutator_TIR_transposon	DNA/DTM
TE_homo_1360	scaffold_2	-	1790221	1790416	repeat_region	Unknown
TE_homo_1361	scaffold_2	-	1791484	1791622	DNA_transposon	DNA
TE_homo_1362	scaffold_2	+	1804611	1805046	Mutator_TIR_transposon	DNA/DTM
TE_homo_1363	scaffold_2	+	1806230	1806658	Mutator_TIR_transposon	DNA/DTM
TE_homo_1364	scaffold_2	-	1817149	1817749	LTR_retrotransposon	LTR/unknown
TE_homo_1365	scaffold_2	-	1818373	1818838	LTR_retrotransposon	LTR/unknown
TE_homo_1366	scaffold_2	+	1818825	1819367	LTR_retrotransposon	LTR/unknown
TE_homo_1367	scaffold_2	+	1819991	1820601	LTR_retrotransposon	LTR/unknown
TE_homo_1368	scaffold_2	-	1837858	1838184	Mutator_TIR_transposon	DNA/DTM
TE_homo_1369	scaffold_2	-	1845160	1845355	repeat_region	Unknown
TE_homo_1370	scaffold_2	-	1846423	1846561	DNA_transposon	DNA
TE_homo_1371	scaffold_2	+	1859550	1859989	Mutator_TIR_transposon	DNA/DTM
TE_homo_1372	scaffold_2	+	1861173	1861601	Mutator_TIR_transposon	DNA/DTM
TE_homo_1373	scaffold_2	-	1872091	1872690	LTR_retrotransposon	LTR/unknown
TE_homo_1374	scaffold_2	-	1873314	1873779	LTR_retrotransposon	LTR/unknown
TE_homo_1375	scaffold_2	+	1873766	1874308	LTR_retrotransposon	LTR/unknown
TE_homo_1376	scaffold_2	+	1874932	1875527	LTR_retrotransposon	LTR/unknown
TE_homo_1377	scaffold_2	+	1883463	1883898	Mutator_TIR_transposon	DNA/DTM
TE_homo_1378	scaffold_2	-	1885319	1885486	Mutator_TIR_transposon	DNA/DTM
TE_homo_1379	scaffold_2	+	1885333	1885505	Mutator_TIR_transposon	DNA/DTM
TE_homo_1380	scaffold_2	-	1885559	1885641	Mutator_TIR_transposon	DNA/DTM
TE_homo_1381	scaffold_2	-	1886357	1886920	Mutator_TIR_transposon	DNA/DTM
TE_homo_1382	scaffold_2	-	1888016	1888445	Mutator_TIR_transposon	DNA/DTM
TE_homo_1383	scaffold_2	-	1889532	1890090	Mutator_TIR_transposon	DNA/DTM
TE_homo_1384	scaffold_2	+	1893842	1894053	Mutator_TIR_transposon	DNA/DTM
TE_struc_29	scaffold_2	.	1894589	1898769	CACTA_TIR_transposon	DNA/DTC
TE_struc_22	scaffold_2	+	1904838	1922585	helitron	DNA/Helitron
TE_homo_1385	scaffold_2	+	1924974	1925196	DNA_transposon	DNA
TE_homo_1386	scaffold_2	+	1925139	1925230	repeat_region	Unknown
TE_homo_1387	scaffold_2	+	1925169	1925290	CACTA_TIR_transposon	DNA/DTC
TE_homo_1388	scaffold_2	-	1933816	1934169	Mutator_TIR_transposon	DNA/DTM
TE_homo_1389	scaffold_2	-	1938326	1938467	CACTA_TIR_transposon	DNA/DTC
TE_homo_1390	scaffold_2	-	1938404	1938495	repeat_region	Unknown
TE_homo_1391	scaffold_2	-	1938438	1938660	DNA_transposon	DNA
TE_homo_1392	scaffold_2	-	1995206	1995381	LTR_retrotransposon	LTR/unknown
TE_homo_1393	scaffold_2	-	2011586	2011802	Mutator_TIR_transposon	DNA/DTM
TE_homo_1394	scaffold_2	-	2017061	2017158	CACTA_TIR_transposon	DNA/DTC
TE_homo_1395	scaffold_2	+	2017100	2017290	Mutator_TIR_transposon	DNA/DTM
TE_homo_1396	scaffold_2	-	2034684	2034781	CACTA_TIR_transposon	DNA/DTC
TE_homo_1397	scaffold_2	+	2034723	2034913	Mutator_TIR_transposon	DNA/DTM
TE_homo_1398	scaffold_2	-	2056580	2056662	repeat_region	Unknown
TE_homo_1399	scaffold_2	+	2056712	2056805	Mutator_TIR_transposon	MITE/DTM
TE_homo_1400	scaffold_2	+	2074588	2074677	Mutator_TIR_transposon	DNA/DTM
TE_homo_1401	scaffold_2	+	2091161	2091254	repeat_region	Unknown
TE_struc_30	scaffold_2	.	2099359	2102580	Mutator_TIR_transposon	DNA/DTM
TE_homo_1402	scaffold_2	+	2115173	2115495	LTR_retrotransposon	LTR/unknown
TE_homo_1403	scaffold_2	+	2127987	2128349	Mutator_TIR_transposon	DNA/DTM
TE_homo_1404	scaffold_2	+	2136481	2136815	Mutator_TIR_transposon	DNA/DTM
TE_homo_1405	scaffold_2	+	2153696	2153890	Mutator_TIR_transposon	DNA/DTM
TE_homo_1406	scaffold_2	-	2175948	2176100	Mutator_TIR_transposon	DNA/DTM
TE_homo_1407	scaffold_2	-	2176295	2176384	repeat_region	Unknown
TE_homo_1408	scaffold_2	+	2177732	2177869	Mutator_TIR_transposon	DNA/DTM
TE_homo_1409	scaffold_2	-	2178064	2178153	repeat_region	Unknown
TE_homo_1410	scaffold_2	-	2182031	2182336	LTR_retrotransposon	LTR/unknown
TE_homo_1411	scaffold_2	-	2202460	2202658	Mutator_TIR_transposon	DNA/DTM
TE_homo_1412	scaffold_2	+	2207333	2207516	Mutator_TIR_transposon	DNA/DTM
TE_homo_1413	scaffold_2	-	2207473	2207563	Mutator_TIR_transposon	MITE/DTM
TE_homo_1414	scaffold_2	-	2242818	2242906	repeat_region	Unknown
TE_homo_1415	scaffold_2	-	2242845	2243019	DNA_transposon	DNA
TE_homo_1416	scaffold_2	-	2243169	2243325	repeat_region	Unknown
TE_homo_1417	scaffold_2	-	2243381	2243498	repeat_region	Unknown
TE_homo_1418	scaffold_2	-	2319383	2319548	Mutator_TIR_transposon	DNA/DTM
TE_homo_1419	scaffold_2	+	2356181	2356278	Mutator_TIR_transposon	DNA/DTM
TE_homo_1420	scaffold_2	-	2356228	2356501	CACTA_TIR_transposon	DNA/DTC
TE_homo_1421	scaffold_2	+	2372335	2372551	LTR_retrotransposon	LTR/unknown
TE_homo_1422	scaffold_2	+	2373214	2373315	Mutator_TIR_transposon	DNA/DTM
TE_homo_1423	scaffold_2	-	2373316	2373397	repeat_region	Unknown
TE_homo_1424	scaffold_2	+	2373427	2373656	repeat_region	Unknown
TE_homo_1425	scaffold_2	+	2386160	2386308	Mutator_TIR_transposon	DNA/DTM
TE_homo_1426	scaffold_2	+	2386330	2390478	repeat_region	Unknown
TE_homo_1427	scaffold_3	-	265	1604	Mutator_TIR_transposon	DNA/DTM
TE_struc_31	scaffold_3	.	1605	3738	Mutator_TIR_transposon	DNA/DTM
TE_homo_1428	scaffold_3	+	3739	4868	CACTA_TIR_transposon	DNA/DTC
TE_homo_1429	scaffold_3	+	4869	4971	LTR_retrotransposon	LTR/unknown
TE_homo_1430	scaffold_3	+	4972	5089	CACTA_TIR_transposon	DNA/DTC
TE_homo_1431	scaffold_3	+	5093	5307	LTR_retrotransposon	LTR/unknown
TE_homo_1432	scaffold_3	+	5302	5607	CACTA_TIR_transposon	DNA/DTC
TE_homo_1433	scaffold_3	-	5698	5851	repeat_region	Unknown
TE_homo_1434	scaffold_3	-	11258	14067	repeat_region	Unknown
TE_homo_1435	scaffold_3	-	14404	14991	repeat_region	Unknown
TE_homo_1436	scaffold_3	-	15177	15407	repeat_region	Unknown
TE_homo_1437	scaffold_3	+	16595	17702	DNA_transposon	DNA
TE_homo_1438	scaffold_3	-	17204	18552	repeat_region	Unknown
TE_homo_1439	scaffold_3	+	17990	18898	DNA_transposon	DNA
TE_homo_1440	scaffold_3	+	18877	19726	DNA_transposon	DNA
TE_homo_1441	scaffold_3	-	19652	20166	repeat_region	Unknown
TE_homo_1442	scaffold_3	+	20132	20698	repeat_region	Unknown
TE_homo_1443	scaffold_3	-	20323	21156	repeat_region	Unknown
TE_homo_1444	scaffold_3	+	21205	21688	repeat_region	Unknown
TE_homo_1445	scaffold_3	-	21313	22141	repeat_region	Unknown
TE_homo_1446	scaffold_3	+	22142	22985	DNA_transposon	DNA
TE_homo_1447	scaffold_3	-	22986	23975	repeat_region	Unknown
TE_homo_1448	scaffold_3	+	24169	24389	DNA_transposon	DNA
TE_homo_1449	scaffold_3	+	25264	26110	DNA_transposon	DNA
TE_homo_1450	scaffold_3	+	26089	27040	DNA_transposon	DNA
TE_homo_1451	scaffold_3	-	26544	27911	repeat_region	Unknown
TE_homo_1452	scaffold_3	+	27350	28257	DNA_transposon	DNA
TE_homo_1453	scaffold_3	+	28236	29085	DNA_transposon	DNA
TE_homo_1454	scaffold_3	+	29064	29898	DNA_transposon	DNA
TE_homo_1455	scaffold_3	+	29899	31712	repeat_region	Unknown
TE_homo_1456	scaffold_3	+	31696	35158	repeat_region	Unknown
TE_homo_1457	scaffold_3	-	42240	45039	repeat_region	Unknown
TE_homo_1458	scaffold_3	-	45338	45979	repeat_region	Unknown
TE_homo_1459	scaffold_3	-	46170	46394	repeat_region	Unknown
TE_homo_1460	scaffold_3	+	47582	48691	DNA_transposon	DNA
TE_homo_1461	scaffold_3	-	48191	49541	repeat_region	Unknown
TE_homo_1462	scaffold_3	+	48979	49889	DNA_transposon	DNA
TE_homo_1463	scaffold_3	+	49868	50712	DNA_transposon	DNA
TE_homo_1464	scaffold_3	-	50638	51160	repeat_region	Unknown
TE_homo_1465	scaffold_3	+	51260	51681	repeat_region	Unknown
TE_homo_1466	scaffold_3	+	51326	51700	DNA_transposon	DNA
TE_homo_1467	scaffold_3	-	51626	52173	repeat_region	Unknown
TE_homo_1468	scaffold_3	+	52222	52705	repeat_region	Unknown
TE_homo_1469	scaffold_3	-	52330	53134	repeat_region	Unknown
TE_homo_1470	scaffold_3	+	53135	53973	DNA_transposon	DNA
TE_homo_1471	scaffold_3	-	53974	54963	repeat_region	Unknown
TE_homo_1472	scaffold_3	+	55145	55375	DNA_transposon	DNA
TE_homo_1473	scaffold_3	+	56250	57254	DNA_transposon	DNA
TE_homo_1474	scaffold_3	+	57233	58185	DNA_transposon	DNA
TE_homo_1475	scaffold_3	-	57688	59056	repeat_region	Unknown
TE_homo_1476	scaffold_3	+	58495	59402	DNA_transposon	DNA
TE_homo_1477	scaffold_3	+	59381	60228	DNA_transposon	DNA
TE_homo_1478	scaffold_3	-	60154	60668	repeat_region	Unknown
TE_homo_1479	scaffold_3	+	60634	61198	repeat_region	Unknown
TE_homo_1480	scaffold_3	-	60823	61217	repeat_region	Unknown
TE_homo_1481	scaffold_3	+	61196	62030	DNA_transposon	DNA
TE_homo_1482	scaffold_3	+	62031	63844	repeat_region	Unknown
TE_homo_1483	scaffold_3	+	63828	67290	repeat_region	Unknown
TE_homo_1484	scaffold_3	-	74394	77212	repeat_region	Unknown
TE_homo_1485	scaffold_3	-	77511	78152	repeat_region	Unknown
TE_homo_1486	scaffold_3	-	78343	78567	repeat_region	Unknown
TE_homo_1487	scaffold_3	+	79768	80771	DNA_transposon	DNA
TE_homo_1488	scaffold_3	-	80697	81211	repeat_region	Unknown
TE_homo_1489	scaffold_3	+	81177	81743	repeat_region	Unknown
TE_homo_1490	scaffold_3	-	81368	82699	repeat_region	Unknown
TE_homo_1491	scaffold_3	+	82748	83229	repeat_region	Unknown
TE_homo_1492	scaffold_3	-	82856	84179	repeat_region	Unknown
TE_homo_1493	scaffold_3	+	84145	84665	repeat_region	Unknown
TE_homo_1494	scaffold_3	-	84336	85655	repeat_region	Unknown
TE_homo_1495	scaffold_3	+	85840	86070	DNA_transposon	DNA
TE_homo_1496	scaffold_3	+	86932	87778	DNA_transposon	DNA
TE_homo_1497	scaffold_3	-	87704	88218	repeat_region	Unknown
TE_homo_1498	scaffold_3	+	88266	88749	repeat_region	Unknown
TE_homo_1499	scaffold_3	-	88374	88768	repeat_region	Unknown
TE_homo_1500	scaffold_3	+	88747	89596	DNA_transposon	DNA
TE_homo_1501	scaffold_3	-	89522	90034	repeat_region	Unknown
TE_homo_1502	scaffold_3	+	90000	90566	repeat_region	Unknown
TE_homo_1503	scaffold_3	-	90191	90585	repeat_region	Unknown
TE_homo_1504	scaffold_3	+	90564	91413	DNA_transposon	DNA
TE_homo_1505	scaffold_3	-	91339	91852	repeat_region	Unknown
TE_homo_1506	scaffold_3	+	91900	92383	repeat_region	Unknown
TE_homo_1507	scaffold_3	+	92008	92402	DNA_transposon	DNA
TE_homo_1508	scaffold_3	+	92381	93230	DNA_transposon	DNA
TE_homo_1509	scaffold_3	+	93209	94043	DNA_transposon	DNA
TE_homo_1510	scaffold_3	+	94044	95784	repeat_region	Unknown
TE_homo_1511	scaffold_3	+	95838	99611	repeat_region	Unknown
TE_homo_1512	scaffold_3	+	105375	105493	Mutator_TIR_transposon	DNA/DTM
TE_homo_1513	scaffold_3	-	105385	105752	CACTA_TIR_transposon	DNA/DTC
TE_homo_1514	scaffold_3	+	108213	112529	LINE_element	LINE
TE_homo_1515	scaffold_3	-	112608	113748	repeat_region	Unknown
TE_homo_1516	scaffold_3	+	113857	114031	repeat_region	Unknown
TE_homo_1517	scaffold_3	-	114145	114382	CACTA_TIR_transposon	DNA/DTC
TE_homo_1518	scaffold_3	-	114460	115343	CACTA_TIR_transposon	DNA/DTC
TE_homo_1519	scaffold_3	-	115656	115857	CACTA_TIR_transposon	DNA/DTC
TE_homo_1520	scaffold_3	+	115938	116494	repeat_region	Unknown
TE_homo_1521	scaffold_3	-	116551	117145	CACTA_TIR_transposon	DNA/DTC
TE_homo_1522	scaffold_3	+	117148	118484	repeat_region	Unknown
TE_homo_1523	scaffold_3	-	122519	123016	repeat_region	Unknown
TE_homo_1524	scaffold_3	+	123736	124008	repeat_region	Unknown
TE_homo_1525	scaffold_3	-	123946	124436	repeat_region	Unknown
TE_homo_1526	scaffold_3	+	124331	124451	repeat_region	Unknown
TE_homo_1527	scaffold_3	+	124450	126219	repeat_region	Unknown
TE_homo_1528	scaffold_3	-	125689	126477	DNA_transposon	DNA
TE_homo_1529	scaffold_3	-	126480	126584	repeat_region	Unknown
TE_homo_1530	scaffold_3	-	126586	127313	polinton	DNA/Maverick
TE_homo_1531	scaffold_3	-	127168	128333	repeat_region	Unknown
TE_homo_1532	scaffold_3	+	128316	128664	Mutator_TIR_transposon	DNA/DTM
TE_homo_1533	scaffold_3	-	128686	128813	repeat_region	Unknown
TE_homo_1534	scaffold_3	+	128845	129037	repeat_region	Unknown
TE_homo_1535	scaffold_3	-	130741	130863	repeat_region	Unknown
TE_homo_1536	scaffold_3	-	131016	131623	repeat_region	Unknown
TE_homo_1537	scaffold_3	+	131618	131712	repeat_region	Unknown
TE_homo_1538	scaffold_3	-	131840	132179	repeat_region	Unknown
TE_homo_1539	scaffold_3	-	132606	132710	repeat_region	Unknown
TE_homo_1540	scaffold_3	-	132719	133492	polinton	DNA/Maverick
TE_homo_1541	scaffold_3	-	133258	134174	repeat_region	Unknown
TE_homo_1542	scaffold_3	-	134245	134478	Mutator_TIR_transposon	DNA/DTM
TE_homo_1543	scaffold_3	-	134500	134840	repeat_region	Unknown
TE_homo_1544	scaffold_3	+	134957	135143	repeat_region	Unknown
TE_homo_1545	scaffold_3	-	135922	136093	repeat_region	Unknown
TE_homo_1546	scaffold_3	-	136159	136744	repeat_region	Unknown
TE_homo_1547	scaffold_3	-	136763	136906	repeat_region	Unknown
TE_homo_1548	scaffold_3	+	137095	137436	Mutator_TIR_transposon	DNA/DTM
TE_homo_1549	scaffold_3	+	141983	142124	Mutator_TIR_transposon	DNA/DTM
TE_homo_1550	scaffold_3	-	143286	143490	repeat_region	Unknown
TE_homo_1551	scaffold_3	+	144587	144944	CACTA_TIR_transposon	DNA/DTC
TE_homo_1552	scaffold_3	+	145551	145906	CACTA_TIR_transposon	DNA/DTC
TE_homo_1553	scaffold_3	-	145923	146163	repeat_region	Unknown
TE_homo_1554	scaffold_3	+	147087	147378	CACTA_TIR_transposon	DNA/DTC
TE_homo_1555	scaffold_3	+	148637	148987	CACTA_TIR_transposon	DNA/DTC
TE_homo_1556	scaffold_3	-	149004	149240	repeat_region	Unknown
TE_homo_1557	scaffold_3	-	150652	150774	repeat_region	Unknown
TE_homo_1558	scaffold_3	-	150928	151284	repeat_region	Unknown
TE_homo_1559	scaffold_3	+	151016	151366	repeat_region	Unknown
TE_homo_1560	scaffold_3	+	162590	162801	Mutator_TIR_transposon	DNA/DTM
TE_homo_1561	scaffold_3	+	166560	166837	repeat_region	Unknown
TE_homo_1562	scaffold_3	+	173246	173558	Mutator_TIR_transposon	DNA/DTM
TE_homo_1563	scaffold_3	-	186006	186279	Mutator_TIR_transposon	DNA/DTM
TE_homo_1564	scaffold_3	-	222919	223214	repeat_region	Unknown
TE_homo_1565	scaffold_3	+	224883	225099	repeat_region	Unknown
TE_homo_1566	scaffold_3	-	225091	225238	repeat_region	Unknown
TE_homo_1567	scaffold_3	-	225100	225181	Mutator_TIR_transposon	DNA/DTM
TE_homo_1568	scaffold_3	-	225240	225454	CACTA_TIR_transposon	DNA/DTC
TE_homo_1569	scaffold_3	-	226228	226540	CACTA_TIR_transposon	DNA/DTC
TE_homo_1570	scaffold_3	-	226990	227145	polinton	DNA/Maverick
TE_homo_1571	scaffold_3	-	227305	229067	repeat_region	Unknown
TE_homo_1572	scaffold_3	-	229066	229184	repeat_region	Unknown
TE_homo_1573	scaffold_3	+	229079	229509	repeat_region	Unknown
TE_homo_1574	scaffold_3	-	229456	229753	repeat_region	Unknown
TE_homo_1575	scaffold_3	+	229546	229790	Mutator_TIR_transposon	DNA/DTM
TE_homo_1576	scaffold_3	-	229812	231766	repeat_region	Unknown
TE_homo_1577	scaffold_3	-	231767	232015	polinton	DNA/Maverick
TE_homo_1578	scaffold_3	+	232041	232149	polinton	DNA/Maverick
TE_homo_1579	scaffold_3	+	232125	232390	repeat_region	Unknown
TE_homo_1580	scaffold_3	-	232338	232636	repeat_region	Unknown
TE_homo_1581	scaffold_3	+	232429	232673	Mutator_TIR_transposon	DNA/DTM
TE_homo_1582	scaffold_3	-	232700	236123	repeat_region	Unknown
TE_homo_1583	scaffold_3	-	236149	236951	repeat_region	Unknown
TE_homo_1584	scaffold_3	-	236980	242601	repeat_region	Unknown
TE_homo_1585	scaffold_3	-	242621	242809	Mutator_TIR_transposon	DNA/DTM
TE_homo_1586	scaffold_3	+	242807	243489	repeat_region	Unknown
TE_homo_1587	scaffold_3	+	244812	245743	repeat_region	Unknown
TE_homo_1588	scaffold_3	+	245720	246035	repeat_region	Unknown
TE_homo_1589	scaffold_3	-	245957	246459	repeat_region	Unknown
TE_homo_1590	scaffold_3	-	246460	246576	Copia_LTR_retrotransposon	LTR/Copia
TE_homo_1591	scaffold_3	-	246624	246762	repeat_region	Unknown
TE_homo_1592	scaffold_3	-	246767	247911	LINE_element	LINE
TE_homo_1593	scaffold_3	-	247914	251451	repeat_region	Unknown
TE_homo_1594	scaffold_3	+	251149	251593	repeat_region	Unknown
TE_homo_1595	scaffold_3	-	251623	252305	repeat_region	Unknown
TE_homo_1596	scaffold_3	+	252306	252497	Copia_LTR_retrotransposon	LTR/Copia
TE_homo_1597	scaffold_3	-	252629	252887	repeat_region	Unknown
TE_homo_1598	scaffold_3	+	252851	253016	repeat_region	Unknown
TE_homo_1599	scaffold_3	+	253054	253159	repeat_region	Unknown
TE_homo_1600	scaffold_3	+	253343	253545	repeat_region	Unknown
TE_homo_1601	scaffold_3	-	255243	255365	repeat_region	Unknown
TE_homo_1602	scaffold_3	-	255518	256148	repeat_region	Unknown
TE_homo_1603	scaffold_3	+	256143	256237	repeat_region	Unknown
TE_homo_1604	scaffold_3	-	256365	256703	repeat_region	Unknown
repeat_region_2	scaffold_3	+	256852	262302	repeat_region	LTR/Copia
lTSD_2	scaffold_3	+	256852	256856	target_site_duplication	LTR/Copia
lLTR_2	scaffold_3	+	256857	257213	long_terminal_repeat	LTR/Copia
LTRRT_2	scaffold_3	+	256857	262297	Copia_LTR_retrotransposon	LTR/Copia
rLTR_2	scaffold_3	+	261941	262297	long_terminal_repeat	LTR/Copia
rTSD_2	scaffold_3	+	262298	262302	target_site_duplication	LTR/Copia
TE_homo_1605	scaffold_3	-	262579	262683	repeat_region	Unknown
TE_homo_1606	scaffold_3	-	262693	263506	polinton	DNA/Maverick
TE_homo_1607	scaffold_3	-	263507	264000	repeat_region	Unknown
TE_homo_1608	scaffold_3	+	263983	264328	Mutator_TIR_transposon	DNA/DTM
TE_homo_1609	scaffold_3	-	264355	264693	repeat_region	Unknown
TE_homo_1610	scaffold_3	+	264805	264998	repeat_region	Unknown
TE_homo_1611	scaffold_3	-	265805	265913	repeat_region	Unknown
TE_homo_1612	scaffold_3	-	266063	266518	repeat_region	Unknown
TE_homo_1613	scaffold_3	+	266780	269092	DNA_transposon	DNA
TE_homo_1614	scaffold_3	+	269382	269842	LINE_element	LINE
TE_homo_1615	scaffold_3	+	269842	270277	CACTA_TIR_transposon	DNA/DTC
TE_homo_1616	scaffold_3	+	270278	270454	repeat_region	Unknown
TE_homo_1617	scaffold_3	-	270783	271321	repeat_region	Unknown
TE_homo_1618	scaffold_3	+	283241	283438	Mutator_TIR_transposon	DNA/DTM
TE_homo_1619	scaffold_3	+	284369	284745	Mutator_TIR_transposon	DNA/DTM
TE_homo_1620	scaffold_3	-	321327	321582	repeat_region	Unknown
TE_homo_1621	scaffold_3	+	327438	327571	Mutator_TIR_transposon	DNA/DTM
TE_homo_1622	scaffold_3	+	330055	330146	repeat_region	Unknown
TE_homo_1623	scaffold_3	+	333378	333469	repeat_region	Unknown
TE_homo_1624	scaffold_3	-	335887	335973	Mutator_TIR_transposon	MITE/DTM
TE_homo_1625	scaffold_3	+	349090	349270	repeat_region	Unknown
TE_homo_1626	scaffold_3	+	352400	352538	Mutator_TIR_transposon	DNA/DTM
TE_homo_1627	scaffold_3	-	390447	390555	repeat_region	Unknown
TE_homo_1628	scaffold_3	+	404230	404655	Mutator_TIR_transposon	DNA/DTM
TE_homo_1629	scaffold_3	+	415536	415787	Mutator_TIR_transposon	DNA/DTM
TE_homo_1630	scaffold_3	+	419244	419759	repeat_region	Unknown
TE_homo_1631	scaffold_3	-	419299	423768	repeat_region	Unknown
TE_homo_1632	scaffold_3	-	423870	424044	repeat_region	Unknown
TE_homo_1633	scaffold_3	-	424088	424579	repeat_region	Unknown
TE_homo_1634	scaffold_3	+	424580	426625	DNA_transposon	DNA
TE_homo_1635	scaffold_3	+	426918	428548	LINE_element	LINE
TE_homo_1636	scaffold_3	+	428549	428693	repeat_region	Unknown
TE_homo_1637	scaffold_3	+	428741	428850	Copia_LTR_retrotransposon	LTR/Copia
TE_homo_1638	scaffold_3	+	428861	429388	repeat_region	Unknown
TE_homo_1639	scaffold_3	-	429329	429512	repeat_region	Unknown
TE_homo_1640	scaffold_3	+	429604	429914	repeat_region	Unknown
TE_homo_1641	scaffold_3	-	429857	430385	repeat_region	Unknown
TE_homo_1642	scaffold_3	+	430375	431522	repeat_region	Unknown
TE_homo_1643	scaffold_3	+	431513	431708	repeat_region	Unknown
TE_homo_1644	scaffold_3	-	432023	432516	repeat_region	Unknown
TE_homo_1645	scaffold_3	+	434185	434402	repeat_region	Unknown
TE_homo_1646	scaffold_3	+	434259	434485	Mutator_TIR_transposon	DNA/DTM
TE_homo_1647	scaffold_3	-	434394	434533	repeat_region	Unknown
TE_homo_1648	scaffold_3	-	434539	434784	CACTA_TIR_transposon	DNA/DTC
TE_homo_1649	scaffold_3	-	435524	438107	CACTA_TIR_transposon	DNA/DTC
TE_homo_1650	scaffold_3	+	438087	438420	polinton	DNA/Maverick
TE_homo_1651	scaffold_3	+	438108	438261	repeat_region	Unknown
TE_homo_1652	scaffold_3	-	438408	439235	polinton	DNA/Maverick
TE_homo_1653	scaffold_3	-	439236	439721	repeat_region	Unknown
TE_homo_1654	scaffold_3	+	439704	439985	Mutator_TIR_transposon	DNA/DTM
TE_homo_1655	scaffold_3	+	439977	440790	repeat_region	Unknown
TE_homo_1656	scaffold_3	-	440918	441012	repeat_region	Unknown
TE_homo_1657	scaffold_3	+	441007	441638	repeat_region	Unknown
TE_homo_1658	scaffold_3	+	441787	441915	repeat_region	Unknown
TE_homo_1659	scaffold_3	-	443599	443836	repeat_region	Unknown
TE_homo_1660	scaffold_3	-	444030	444135	repeat_region	Unknown
TE_homo_1661	scaffold_3	-	444173	444338	repeat_region	Unknown
TE_homo_1662	scaffold_3	+	444302	444560	repeat_region	Unknown
TE_homo_1663	scaffold_3	-	444692	444883	Copia_LTR_retrotransposon	LTR/Copia
TE_homo_1664	scaffold_3	+	444884	449257	repeat_region	Unknown
TE_homo_1665	scaffold_3	+	449258	450402	LINE_element	LINE
TE_homo_1666	scaffold_3	+	450403	450547	repeat_region	Unknown
TE_homo_1667	scaffold_3	+	450595	450704	Copia_LTR_retrotransposon	LTR/Copia
TE_homo_1668	scaffold_3	+	450715	451294	repeat_region	Unknown
TE_homo_1669	scaffold_3	-	451176	451436	repeat_region	Unknown
TE_homo_1670	scaffold_3	-	451417	452344	repeat_region	Unknown
TE_homo_1671	scaffold_3	-	453670	454353	repeat_region	Unknown
TE_homo_1672	scaffold_3	+	454351	454539	Mutator_TIR_transposon	DNA/DTM
TE_homo_1673	scaffold_3	-	454372	454562	Mutator_TIR_transposon	DNA/DTM
TE_homo_1674	scaffold_3	+	454559	460169	repeat_region	Unknown
TE_homo_1675	scaffold_3	+	460204	461002	repeat_region	Unknown
TE_homo_1676	scaffold_3	+	461028	464447	repeat_region	Unknown
TE_homo_1677	scaffold_3	+	464518	464818	repeat_region	Unknown
TE_homo_1678	scaffold_3	-	464774	465026	repeat_region	Unknown
TE_homo_1679	scaffold_3	-	465002	465110	polinton	DNA/Maverick
TE_homo_1680	scaffold_3	+	465136	465384	polinton	DNA/Maverick
TE_homo_1681	scaffold_3	+	465385	467339	repeat_region	Unknown
TE_homo_1682	scaffold_3	+	467398	467693	repeat_region	Unknown
TE_homo_1683	scaffold_3	-	467642	468082	repeat_region	Unknown
TE_homo_1684	scaffold_3	+	467977	468095	repeat_region	Unknown
TE_homo_1685	scaffold_3	+	468092	468962	repeat_region	Unknown
TE_homo_1686	scaffold_3	-	470505	471378	repeat_region	Unknown
TE_homo_1687	scaffold_3	-	471377	471497	repeat_region	Unknown
TE_homo_1688	scaffold_3	+	471392	471844	repeat_region	Unknown
TE_homo_1689	scaffold_3	-	471758	471994	repeat_region	Unknown
TE_homo_1690	scaffold_3	-	474666	475230	repeat_region	Unknown
TE_homo_1691	scaffold_3	+	475224	475320	repeat_region	Unknown
TE_homo_1692	scaffold_3	-	475447	475785	repeat_region	Unknown
TE_homo_1693	scaffold_3	-	476093	476428	repeat_region	Unknown
TE_homo_1694	scaffold_3	-	476422	476719	CACTA_TIR_transposon	DNA/DTC
TE_homo_1695	scaffold_3	+	476708	477251	repeat_region	Unknown
TE_homo_1696	scaffold_3	-	477419	477956	CACTA_TIR_transposon	DNA/DTC
TE_homo_1697	scaffold_3	+	477959	479672	repeat_region	Unknown
TE_homo_1698	scaffold_3	-	479982	480177	repeat_region	Unknown
TE_homo_1699	scaffold_3	-	480168	481299	repeat_region	Unknown
TE_homo_1700	scaffold_3	-	481298	481418	repeat_region	Unknown
TE_homo_1701	scaffold_3	+	481313	481613	repeat_region	Unknown
TE_homo_1702	scaffold_3	-	492770	492871	Mutator_TIR_transposon	DNA/DTM
TE_homo_1703	scaffold_3	-	496884	497244	Mutator_TIR_transposon	DNA/DTM
TE_homo_1704	scaffold_3	+	509921	510113	repeat_region	Unknown
TE_homo_1705	scaffold_3	+	531668	531780	repeat_region	Unknown
TE_homo_1706	scaffold_3	-	531709	531924	DNA_transposon	DNA
TE_homo_1707	scaffold_3	-	545644	545723	repeat_region	Unknown
TE_homo_1708	scaffold_3	+	549143	549305	Mutator_TIR_transposon	DNA/DTM
TE_homo_1709	scaffold_3	+	571497	571594	Mutator_TIR_transposon	MITE/DTM
TE_homo_1710	scaffold_3	-	588860	589061	Mutator_TIR_transposon	DNA/DTM
TE_homo_1711	scaffold_3	-	643937	644274	repeat_region	Unknown
TE_homo_1712	scaffold_3	+	644044	644330	repeat_region	Unknown
TE_homo_1713	scaffold_3	+	647000	647241	repeat_region	Unknown
TE_homo_1714	scaffold_3	-	647150	647571	repeat_region	Unknown
TE_homo_1715	scaffold_3	+	647416	647903	repeat_region	Unknown
TE_homo_1716	scaffold_3	+	647987	648203	repeat_region	Unknown
TE_homo_1717	scaffold_3	+	648267	648349	repeat_region	Unknown
TE_homo_1718	scaffold_3	+	648350	648967	repeat_region	Unknown
TE_homo_1719	scaffold_3	+	648969	649484	repeat_region	Unknown
TE_homo_1720	scaffold_3	-	649871	650199	CACTA_TIR_transposon	DNA/DTC
TE_homo_1721	scaffold_3	+	650188	651463	DNA_transposon	DNA
TE_homo_1722	scaffold_3	+	651485	651708	LTR_retrotransposon	LTR/unknown
TE_homo_1723	scaffold_3	+	651909	652422	repeat_region	Unknown
TE_homo_1724	scaffold_3	-	652488	652804	CACTA_TIR_transposon	DNA/DTC
TE_homo_1725	scaffold_3	+	652732	652839	repeat_region	Unknown
TE_homo_1726	scaffold_3	+	653034	653240	Copia_LTR_retrotransposon	LTR/Copia
TE_homo_1727	scaffold_3	-	653198	653455	repeat_region	Unknown
TE_homo_1728	scaffold_3	+	653486	654595	DNA_transposon	DNA
TE_homo_1729	scaffold_3	+	699406	699525	repeat_region	Unknown
TE_homo_1730	scaffold_3	+	700296	700463	Mutator_TIR_transposon	DNA/DTM
TE_homo_1731	scaffold_3	-	700364	700496	LTR_retrotransposon	LTR/unknown
TE_homo_1732	scaffold_3	+	722436	722609	Mutator_TIR_transposon	DNA/DTM
TE_homo_1733	scaffold_3	+	727772	728022	repeat_region	Unknown
TE_homo_1734	scaffold_3	+	728172	728399	DNA_transposon	DNA
TE_homo_1735	scaffold_3	+	728343	728432	repeat_region	Unknown
TE_homo_1736	scaffold_3	-	730737	730937	repeat_region	Unknown
TE_homo_1737	scaffold_3	+	731062	731307	repeat_region	Unknown
TE_homo_1738	scaffold_3	+	731457	731684	DNA_transposon	DNA
TE_homo_1739	scaffold_3	+	731628	731717	repeat_region	Unknown
TE_homo_1740	scaffold_3	-	734024	734224	repeat_region	Unknown
TE_homo_1741	scaffold_3	+	734348	734596	repeat_region	Unknown
TE_homo_1742	scaffold_3	+	734752	734978	DNA_transposon	DNA
TE_homo_1743	scaffold_3	+	734922	735011	repeat_region	Unknown
TE_homo_1744	scaffold_3	+	735355	735728	Mutator_TIR_transposon	DNA/DTM
TE_homo_1745	scaffold_3	-	743794	743979	Mutator_TIR_transposon	DNA/DTM
TE_homo_1746	scaffold_3	+	753241	753485	Mutator_TIR_transposon	DNA/DTM
TE_homo_1747	scaffold_3	+	759599	759751	Mutator_TIR_transposon	DNA/DTM
TE_homo_1748	scaffold_3	-	774345	774577	LTR_retrotransposon	LTR/unknown
TE_homo_1749	scaffold_3	-	779724	779826	repeat_region	Unknown
TE_homo_1750	scaffold_3	+	789683	789936	repeat_region	Unknown
TE_homo_1751	scaffold_3	+	790092	790315	DNA_transposon	DNA
TE_homo_1752	scaffold_3	+	790263	790350	repeat_region	Unknown
TE_homo_1753	scaffold_3	+	810102	810197	Mutator_TIR_transposon	MITE/DTM
TE_homo_1754	scaffold_3	-	821917	822030	CACTA_TIR_transposon	DNA/DTC
TE_homo_1755	scaffold_3	+	821971	822138	Mutator_TIR_transposon	DNA/DTM
TE_homo_1756	scaffold_3	-	822039	822171	LTR_retrotransposon	LTR/unknown
TE_homo_1757	scaffold_3	+	838138	838323	Mutator_TIR_transposon	DNA/DTM
TE_homo_1758	scaffold_3	-	846389	846762	Mutator_TIR_transposon	DNA/DTM
TE_homo_1759	scaffold_3	-	847106	847193	repeat_region	Unknown
TE_homo_1760	scaffold_3	-	847141	847364	DNA_transposon	DNA
TE_homo_1761	scaffold_3	-	847520	847765	repeat_region	Unknown
TE_homo_1762	scaffold_3	+	847896	848089	repeat_region	Unknown
TE_homo_1763	scaffold_3	-	850392	850479	repeat_region	Unknown
TE_homo_1764	scaffold_3	-	850427	850650	DNA_transposon	DNA
TE_homo_1765	scaffold_3	-	850800	851052	repeat_region	Unknown
TE_homo_1766	scaffold_3	+	851183	851379	repeat_region	Unknown
TE_homo_1767	scaffold_3	-	853687	853774	repeat_region	Unknown
TE_homo_1768	scaffold_3	-	853720	853945	DNA_transposon	DNA
TE_homo_1769	scaffold_3	-	854101	854352	repeat_region	Unknown
TE_homo_1770	scaffold_3	-	859515	859688	Mutator_TIR_transposon	DNA/DTM
TE_homo_1771	scaffold_3	+	881192	881293	repeat_region	Unknown
TE_homo_1772	scaffold_3	+	886464	886696	LTR_retrotransposon	LTR/unknown
TE_homo_1773	scaffold_3	-	901290	901442	Mutator_TIR_transposon	DNA/DTM
TE_homo_1774	scaffold_3	-	907556	907800	Mutator_TIR_transposon	DNA/DTM
TE_homo_1775	scaffold_3	+	913529	913847	Mutator_TIR_transposon	DNA/DTM
TE_homo_1776	scaffold_3	+	918246	918564	Mutator_TIR_transposon	DNA/DTM
TE_homo_1777	scaffold_3	+	922954	923272	Mutator_TIR_transposon	DNA/DTM
TE_homo_1778	scaffold_3	+	937340	937446	Mutator_TIR_transposon	MITE/DTM
TE_homo_1779	scaffold_3	-	938924	939030	Mutator_TIR_transposon	MITE/DTM
TE_struc_32	scaffold_3	.	963455	968356	CACTA_TIR_transposon	DNA/DTC
TE_homo_1780	scaffold_3	+	970554	970943	Mutator_TIR_transposon	DNA/DTM
TE_homo_1781	scaffold_3	-	976943	977364	Mutator_TIR_transposon	DNA/DTM
TE_homo_1782	scaffold_3	-	1022336	1022429	repeat_region	Unknown
TE_homo_1783	scaffold_3	+	1022439	1022652	repeat_region	Unknown
TE_homo_1784	scaffold_3	+	1031888	1032444	repeat_region	Unknown
TE_homo_1785	scaffold_3	-	1032442	1034085	repeat_region	Unknown
TE_homo_1786	scaffold_3	+	1054899	1054984	Mutator_TIR_transposon	DNA/DTM
TE_homo_1787	scaffold_3	+	1071632	1071866	LTR_retrotransposon	LTR/unknown
TE_homo_1788	scaffold_3	-	1076113	1076239	repeat_region	Unknown
TE_homo_1789	scaffold_3	+	1076275	1076364	repeat_region	Unknown
TE_homo_1790	scaffold_3	+	1140525	1141035	Mutator_TIR_transposon	DNA/DTM
TE_homo_1791	scaffold_3	+	1144924	1145017	Mutator_TIR_transposon	MITE/DTM
TE_homo_1792	scaffold_3	+	1146331	1146424	Mutator_TIR_transposon	MITE/DTM
TE_homo_1793	scaffold_3	-	1148811	1148898	repeat_region	Unknown
TE_homo_1794	scaffold_3	-	1148844	1149067	DNA_transposon	DNA
TE_homo_1795	scaffold_3	-	1149223	1149473	repeat_region	Unknown
TE_homo_1796	scaffold_3	+	1149597	1149800	repeat_region	Unknown
TE_homo_1797	scaffold_3	-	1152107	1152194	repeat_region	Unknown
TE_homo_1798	scaffold_3	-	1152140	1152365	DNA_transposon	DNA
TE_homo_1799	scaffold_3	-	1152525	1152766	repeat_region	Unknown
TE_homo_1800	scaffold_3	+	1152891	1153094	repeat_region	Unknown
TE_homo_1801	scaffold_3	-	1155412	1155567	DNA_transposon	DNA
TE_homo_1802	scaffold_3	-	1162316	1162847	Mutator_TIR_transposon	DNA/DTM
TE_homo_1803	scaffold_3	-	1163953	1164250	LTR_retrotransposon	LTR/unknown
TE_homo_1804	scaffold_3	-	1166954	1167040	repeat_region	Unknown
TE_homo_1805	scaffold_3	-	1169784	1169883	Mutator_TIR_transposon	DNA/DTM
TE_homo_1806	scaffold_3	+	1213787	1213882	repeat_region	Unknown
TE_homo_1807	scaffold_3	+	1213934	1214044	Mutator_TIR_transposon	DNA/DTM
TE_homo_1808	scaffold_3	+	1214195	1214704	Mutator_TIR_transposon	DNA/DTM
TE_homo_1809	scaffold_3	-	1216678	1216788	Mutator_TIR_transposon	DNA/DTM
TE_homo_1810	scaffold_3	-	1216840	1216935	repeat_region	Unknown
TE_homo_1811	scaffold_3	+	1228509	1228755	repeat_region	Unknown
TE_homo_1812	scaffold_3	+	1228911	1229076	DNA_transposon	DNA
TE_homo_1813	scaffold_3	+	1233407	1233659	repeat_region	Unknown
TE_homo_1814	scaffold_3	-	1239759	1239862	repeat_region	Unknown
TE_homo_1815	scaffold_3	+	1240107	1240324	LTR_retrotransposon	LTR/unknown
TE_homo_1816	scaffold_3	-	1243246	1243346	repeat_region	Unknown
TE_homo_1817	scaffold_3	-	1256452	1256556	repeat_region	Unknown
TE_homo_1818	scaffold_3	+	1259751	1259856	repeat_region	Unknown
TE_homo_1819	scaffold_3	+	1263979	1264066	Mutator_TIR_transposon	DNA/DTM
TE_homo_1820	scaffold_3	-	1264121	1264336	Mutator_TIR_transposon	DNA/DTM
TE_homo_1821	scaffold_3	-	1264907	1265009	Mutator_TIR_transposon	DNA/DTM
TE_homo_1822	scaffold_3	-	1266813	1266917	repeat_region	Unknown
TE_homo_1823	scaffold_3	-	1303250	1303385	Mutator_TIR_transposon	DNA/DTM
TE_homo_1824	scaffold_3	-	1303386	1303466	repeat_region	Unknown
TE_homo_1825	scaffold_3	-	1319749	1319919	LTR_retrotransposon	LTR/unknown
TE_homo_1826	scaffold_3	-	1327791	1328133	Mutator_TIR_transposon	DNA/DTM
TE_homo_1827	scaffold_3	+	1332833	1333046	LTR_retrotransposon	LTR/unknown
TE_homo_1828	scaffold_3	+	1337368	1337511	Mutator_TIR_transposon	DNA/DTM
TE_homo_1829	scaffold_3	+	1337526	1337623	repeat_region	Unknown
TE_homo_1830	scaffold_3	-	1349606	1349685	Mutator_TIR_transposon	DNA/DTM
TE_homo_1831	scaffold_3	+	1349638	1349876	Mutator_TIR_transposon	DNA/DTM
TE_homo_1832	scaffold_3	-	1375623	1375799	repeat_region	Unknown
TE_homo_1833	scaffold_3	-	1403563	1403753	DNA_transposon	DNA
TE_homo_1834	scaffold_3	+	1403823	1403912	Mutator_TIR_transposon	DNA/DTM
TE_homo_1835	scaffold_3	-	1433240	1433759	Mutator_TIR_transposon	DNA/DTM
TE_homo_1836	scaffold_3	-	1463342	1463588	CACTA_TIR_transposon	DNA/DTC
TE_homo_1837	scaffold_3	-	1466811	1471111	LINE_element	LINE
TE_homo_1838	scaffold_3	+	1472923	1473583	repeat_region	Unknown
TE_homo_1839	scaffold_3	-	1473912	1474093	repeat_region	Unknown
TE_homo_1840	scaffold_3	-	1474084	1475217	repeat_region	Unknown
TE_homo_1841	scaffold_3	-	1475216	1475336	repeat_region	Unknown
TE_homo_1842	scaffold_3	+	1475231	1475679	repeat_region	Unknown
TE_homo_1843	scaffold_3	-	1475593	1475829	repeat_region	Unknown
TE_homo_1844	scaffold_3	-	1481667	1481790	repeat_region	Unknown
TE_homo_1845	scaffold_3	-	1481943	1482568	repeat_region	Unknown
TE_homo_1846	scaffold_3	+	1482563	1482658	repeat_region	Unknown
TE_homo_1847	scaffold_3	-	1482785	1483121	repeat_region	Unknown
TE_homo_1848	scaffold_3	-	1483429	1483769	repeat_region	Unknown
TE_homo_1849	scaffold_3	-	1483763	1483989	CACTA_TIR_transposon	DNA/DTC
TE_homo_1850	scaffold_3	+	1484041	1484601	repeat_region	Unknown
TE_homo_1851	scaffold_3	-	1484763	1485307	CACTA_TIR_transposon	DNA/DTC
TE_homo_1852	scaffold_3	+	1485310	1487020	repeat_region	Unknown
TE_homo_1853	scaffold_3	+	1487098	1487583	repeat_region	Unknown
TE_homo_1854	scaffold_3	-	1489476	1489741	repeat_region	Unknown
TE_homo_1855	scaffold_3	-	1489808	1490894	DNA_transposon	DNA
TE_homo_1856	scaffold_3	-	1490888	1491186	repeat_region	Unknown
TE_homo_1857	scaffold_3	+	1491125	1491452	CACTA_TIR_transposon	DNA/DTC
TE_homo_1858	scaffold_3	-	1491443	1492335	repeat_region	Unknown
TE_homo_1859	scaffold_3	-	1492352	1492975	repeat_region	Unknown
TE_homo_1860	scaffold_3	-	1492976	1493058	repeat_region	Unknown
TE_homo_1861	scaffold_3	-	1493141	1493626	LINE_element	LINE
TE_homo_1862	scaffold_3	-	1493922	1496451	DNA_transposon	DNA
TE_homo_1863	scaffold_3	-	1496448	1496669	LINE_element	LINE
TE_homo_1864	scaffold_3	+	1496872	1497092	LINE_element	LINE
TE_homo_1865	scaffold_3	-	1497085	1497954	repeat_region	Unknown
TE_homo_1866	scaffold_3	+	1497952	1499493	repeat_region	Unknown
TE_homo_1867	scaffold_3	-	1499414	1499833	repeat_region	Unknown
TE_homo_1868	scaffold_3	+	1499494	1500423	repeat_region	Unknown
TE_homo_1869	scaffold_3	+	1509682	1509940	Mutator_TIR_transposon	DNA/DTM
TE_homo_1870	scaffold_3	-	1516029	1516247	Mutator_TIR_transposon	DNA/DTM
TE_homo_1871	scaffold_3	+	1528799	1528997	Mutator_TIR_transposon	DNA/DTM
TE_homo_1872	scaffold_3	+	1552680	1552910	Mutator_TIR_transposon	DNA/DTM
TE_homo_1873	scaffold_3	+	1553056	1553294	DNA_transposon	DNA
TE_homo_1874	scaffold_3	-	1563218	1563708	Mutator_TIR_transposon	DNA/DTM
TE_homo_1875	scaffold_3	+	1564263	1564748	Mutator_TIR_transposon	DNA/DTM
TE_homo_1876	scaffold_3	+	1566659	1567151	Mutator_TIR_transposon	DNA/DTM
TE_homo_1877	scaffold_3	+	1613268	1613397	Mutator_TIR_transposon	DNA/DTM
TE_homo_1878	scaffold_3	-	1629067	1629565	Mutator_TIR_transposon	DNA/DTM
TE_homo_1879	scaffold_3	-	1631466	1633688	repeat_region	Unknown
TE_homo_1880	scaffold_3	+	1632847	1633905	repeat_region	Unknown
TE_homo_1881	scaffold_3	+	1633887	1636215	repeat_region	Unknown
TE_homo_1882	scaffold_3	-	1634336	1637334	repeat_region	Unknown
TE_homo_1883	scaffold_3	-	1637863	1638187	Mutator_TIR_transposon	DNA/DTM
TE_struc_34	scaffold_3	.	1651130	1654178	CACTA_TIR_transposon	DNA/DTC
TE_homo_1884	scaffold_3	-	1661302	1661407	LTR_retrotransposon	LTR/unknown
TE_homo_1885	scaffold_3	+	1665514	1665644	repeat_region	Unknown
TE_homo_1886	scaffold_3	-	1670028	1670896	repeat_region	Unknown
TE_homo_1887	scaffold_3	-	1670873	1671027	repeat_region	Unknown
TE_homo_1888	scaffold_3	-	1675299	1676503	polinton	DNA/Maverick
TE_homo_1889	scaffold_3	-	1676709	1678426	polinton	DNA/Maverick
TE_homo_1890	scaffold_3	-	1678425	1678592	repeat_region	Unknown
TE_homo_1891	scaffold_3	-	1678591	1679521	polinton	DNA/Maverick
TE_homo_1892	scaffold_3	-	1679309	1680892	repeat_region	Unknown
TE_homo_1893	scaffold_3	-	1680686	1681191	polinton	DNA/Maverick
TE_homo_1894	scaffold_3	+	1681197	1681433	polinton	DNA/Maverick
TE_homo_1895	scaffold_3	+	1681843	1682331	repeat_region	Unknown
TE_homo_1896	scaffold_3	-	1683877	1684088	polinton	DNA/Maverick
TE_homo_1897	scaffold_3	+	1685806	1686315	repeat_region	Unknown
TE_homo_1898	scaffold_3	-	1688592	1688975	repeat_region	Unknown
TE_homo_1899	scaffold_3	+	1689137	1689325	repeat_region	Unknown
TE_homo_1900	scaffold_3	+	1689376	1689561	repeat_region	Unknown
TE_homo_1901	scaffold_3	+	1689716	1689988	DNA_transposon	DNA
TE_homo_1902	scaffold_3	+	1689917	1690014	repeat_region	Unknown
TE_homo_1903	scaffold_3	-	1735668	1735813	Mutator_TIR_transposon	DNA/DTM
TE_homo_1904	scaffold_3	+	1753395	1753844	Mutator_TIR_transposon	DNA/DTM
TE_homo_1905	scaffold_3	+	1826257	1826745	LINE_element	LINE
TE_homo_1906	scaffold_3	-	1826739	1828827	polinton	DNA/Maverick
TE_homo_1907	scaffold_3	-	1828828	1829646	polinton	DNA/Maverick
TE_homo_1908	scaffold_3	-	1829379	1830730	repeat_region	Unknown
TE_homo_1909	scaffold_3	+	1830714	1830991	Mutator_TIR_transposon	DNA/DTM
TE_homo_1910	scaffold_3	+	1830988	1836629	repeat_region	Unknown
TE_homo_1911	scaffold_3	-	1835000	1836851	repeat_region	Unknown
TE_homo_1912	scaffold_3	+	1836793	1837003	repeat_region	Unknown
TE_homo_1913	scaffold_3	+	1836862	1837200	Mutator_TIR_transposon	DNA/DTM
TE_homo_1914	scaffold_3	-	1837201	1837456	repeat_region	Unknown
TE_homo_1915	scaffold_3	+	1837351	1837471	repeat_region	Unknown
TE_homo_1916	scaffold_3	-	1837470	1837608	repeat_region	Unknown
TE_homo_1917	scaffold_3	+	1837600	1838407	polinton	DNA/Maverick
TE_homo_1918	scaffold_3	-	1838385	1838703	repeat_region	Unknown
TE_homo_1919	scaffold_3	+	1838642	1838951	CACTA_TIR_transposon	DNA/DTC
TE_homo_1920	scaffold_3	-	1838947	1839638	repeat_region	Unknown
TE_homo_1921	scaffold_3	-	1839683	1840191	repeat_region	Unknown
TE_homo_1922	scaffold_3	+	1843089	1843573	LINE_element	LINE
TE_homo_1923	scaffold_3	+	1843656	1843738	repeat_region	Unknown
TE_homo_1924	scaffold_3	+	1843739	1844363	repeat_region	Unknown
TE_homo_1925	scaffold_3	+	1844372	1845264	repeat_region	Unknown
TE_homo_1926	scaffold_3	-	1845255	1845582	CACTA_TIR_transposon	DNA/DTC
TE_homo_1927	scaffold_3	+	1845521	1845819	repeat_region	Unknown
TE_homo_1928	scaffold_3	+	1845813	1846935	DNA_transposon	DNA
TE_homo_1929	scaffold_3	+	1847005	1847271	repeat_region	Unknown
TE_homo_1930	scaffold_3	-	1849161	1849646	repeat_region	Unknown
TE_homo_1931	scaffold_3	-	1849724	1851442	repeat_region	Unknown
TE_homo_1932	scaffold_3	+	1851443	1851991	CACTA_TIR_transposon	DNA/DTC
TE_homo_1933	scaffold_3	-	1852153	1852713	repeat_region	Unknown
TE_homo_1934	scaffold_3	+	1852663	1852997	CACTA_TIR_transposon	DNA/DTC
TE_homo_1935	scaffold_3	+	1852991	1853304	repeat_region	Unknown
TE_homo_1936	scaffold_3	-	1853428	1853564	Mutator_TIR_transposon	DNA/DTM
TE_homo_1937	scaffold_3	+	1853612	1853950	repeat_region	Unknown
TE_homo_1938	scaffold_3	-	1854077	1854171	repeat_region	Unknown
TE_homo_1939	scaffold_3	+	1854166	1854729	repeat_region	Unknown
TE_homo_1940	scaffold_3	+	1857395	1857634	repeat_region	Unknown
TE_homo_1941	scaffold_3	-	1857545	1857992	repeat_region	Unknown
TE_homo_1942	scaffold_3	+	1857887	1858007	repeat_region	Unknown
TE_homo_1943	scaffold_3	+	1858006	1859140	repeat_region	Unknown
TE_homo_1944	scaffold_3	+	1859131	1859307	repeat_region	Unknown
TE_homo_1945	scaffold_3	-	1859635	1860305	repeat_region	Unknown
TE_homo_1946	scaffold_3	+	1862117	1866427	LINE_element	LINE
TE_homo_1947	scaffold_3	+	1890056	1890363	LTR_retrotransposon	LTR/unknown
TE_homo_1948	scaffold_3	+	1934012	1934129	Mutator_TIR_transposon	DNA/DTM
TE_homo_1949	scaffold_3	+	1934609	1934849	Mutator_TIR_transposon	DNA/DTM
TE_homo_1950	scaffold_3	-	1952968	1953421	CACTA_TIR_transposon	DNA/DTC
TE_homo_1951	scaffold_3	-	1953541	1954511	CACTA_TIR_transposon	DNA/DTC
TE_homo_1952	scaffold_3	+	1955249	1955476	repeat_region	Unknown
TE_homo_1953	scaffold_3	-	1955496	1955807	CACTA_TIR_transposon	DNA/DTC
TE_homo_1954	scaffold_3	-	1956472	1957044	CACTA_TIR_transposon	DNA/DTC
TE_homo_1955	scaffold_3	+	1957090	1957358	LINE_element	LINE
TE_homo_1956	scaffold_3	+	1957464	1957988	repeat_region	Unknown
TE_homo_1957	scaffold_3	+	1957850	1958556	polinton	DNA/Maverick
[truncated: 5,096 more rows]

## Sheet: TE Table
chromosome	DNA/Unknown	DNA/Cacta	DNA/Harbinger	DNA/Helitron	DNA/Maverick	DNA/Mutator	DNA/TcMar	LINE	LTR/Copia	LTR/unknown	MITE/Cacta	MITE/Harbinger	MITE/Mutator	Unknown
scaffold_1	37	65	14	4	37	273	0	21	1	57	0	0	28	316
scaffold_2	34	63	2	1	32	147	0	12	1	41	1	1	6	239
scaffold_3	63	45	0	0	27	86	0	16	14	17	0	0	7	348
scaffold_4	18	39	0	1	24	115	0	8	14	24	0	0	3	280
scaffold_5	22	48	1	2	22	114	0	7	1	26	0	0	11	206
scaffold_6	18	57	0	1	36	83	0	13	10	21	0	0	12	210
scaffold_7	20	45	0	0	23	66	0	8	12	26	0	0	7	237
scaffold_8	12	38	0	1	41	82	0	8	14	14	0	0	8	216
scaffold_9	29	23	0	1	40	48	0	9	4	16	0	0	4	215
scaffold_10	15	23	0	0	16	41	0	5	0	17	0	0	0	116
scaffold_11	19	40	1	0	28	41	0	7	8	19	0	0	4	131
scaffold_12	12	58	6	0	29	58	0	7	4	17	0	0	2	156
scaffold_13	15	61	0	0	26	45	1	12	6	22	0	0	4	209
scaffold_14	6	22	0	0	21	39	0	4	13	9	0	0	5	102
scaffold_15	26	43	0	0	24	42	0	9	1	5	0	0	7	210
scaffold_16	34	19	0	0	34	22	0	5	1	11	0	0	0	165
scaffold_17	13	5	0	0	9	7	0	4	9	1	0	0	0	73
scaffold_18	1	0	0	0	0	4	0	0	0	0	0	0	0	13
Mito_A	0	0	0	0	0	0	0	0	0	0	0	10	0	2
Mito_B	0	0	0	0	0	0	0	0	0	0	0	11	0	3
Total	394	694	24	11	469	1313	1	155	113	343	1	22	108	3447
